# Supplementary material for: TK1 expression influences pathogenicity by cell cycle progression, cellular migration, and cellular survival in HCC 1806 breast cancer cells
Source: PLoS One. 2023 Nov 30;18(11):e0293128. doi: 10.1371/journal.pone.0293128 (PMC10688958; doi:10.1371/journal.pone.0293128)
Supplement: S1 Data — Data in experiments and analyses are provided for in this Excel file. (XLSX) [file pone.0293128.s009.xlsx]

## Sheet: Figure 1
Figure 1: Comparing RNA TK1 levels in metastatic and primary cell lines.
The CCLE provides public access to genomic data for over 1100 cancer cell lines. Our figure was was compiled using publicly available data for the cancer cell lines shown.
Direct Link:
https://osf.io/gqrz9/
Data is found under “matrices” -> “CCLE” -> CCLE_tpm.tsv.gz

## Sheet: Figure 2
Figure 2: Comparing TK1 protein levels in metastatic and primary breast cell lines.
Figure 2, I, b. Western Blot analysis of TK1 levels in breast cancer cell lines
Normalized against GAPDH
MCF7	MDAMB231	T47D	JIMT-1	HCC 1806	HCC 1937
0.30963	0.243311	0.407857	0.302987	0.407857	0.338081
0.420738	0.333694	0.328231	0.193554	0.338202	0.196384
0.346099	0.312853	0.362044	0.316031	0.296808	0.243306
0.314141	0.3545	0.423865	0.28179	0.363173	0.297283
Figure 2, II. Comparing metastatic and primary breast cell lines
Metastatic	Primary
0.30963	0.302987
0.420738	0.193554
0.346099	0.316031
0.314141	0.28179
0.243311	0.407857
0.333694	0.338202
0.312853	0.296808
0.3545	0.363173
0.407857	0.338081
0.328231	0.196384
0.362044	0.243306
0.423865	0.297283

## Sheet: Figure 3
Figure 3: CRISPR-Cas9 TK1 knockdown confirmation.
Figure 3, I, b. Analysis for TK1 protein expression (% of GAPDH)
HCC 1806	L133
1.41566	0.129135
1.05194	0.422894
1.04132	0.107817
1.11812	0.227269
0.709421	0.516743
0.824854	0.567721
Figure 3, II, b.
TK1 mRNA transcript levels
HCC 1806	L133
60.7909	32.5771
64.7041	11.9239
34.674	25.0334
	28.36
	11.9239
Fold change in TK1 mRNA transcript levels
HCC 1806	L133
1	0.610175
1	0.223337
1	0.468882
	0.531188
	0.223337
Figure 3, III. Frequency ( # of divisions/ day)
HCC 1806	L133
1.282	1.245
1.27	1.253
1.284	1.241
1.261	1.259
1.264	1.267

## Sheet: Figure 4
Figure 4: Gene ontology enrichment analysis of gene product attributes from RNA-seq analysis of HCC 1806 and L133 cells.
RNA-seq analysis was performed by LC Sciences. The data for gene ontology enrichment was completed by LC Sciences.

## Sheet: Figure 5
Figure 5: Heatmap of differentially expressed genes comparing HCC 1806 and L133 cells.
RNA-seq analysis was performed by LC Sciences. The data used in the analysis for the heatmap of differentially expressed genes was completed by LC Sciences.

## Sheet: Figure 6
Figure 6: Heatmap of differentially expressed transcripts comparing HCC 1806 and L133 cells.
RNA-seq analysis was performed by LC Sciences. The data used in the analysis for the heatmap of differentially expressed genes was completed by LC Sciences.

## Sheet: Figure 7
Figure 7: The influence of TK1 on cell cycle progression, pathway, and its regulation.
Figure 7, I. Cell Cycle phases
G1		S		G2
HCC 1806	L133	HCC 1806	L133	HCC 1806	L133
33.8	16.7	45.9	69.4	17.9	11.5
30.8	18.7	47	66.9	18.1	12.4
32.1	18	46.6	68.3	15.8	10.8
29	22.5	48	58.6	10.7	7.68
29	19	47	57.9	8.87	8.67
30.2	21.6	49.9	57.1	10	9.47
Figure 7, II. Relative Transcript Levels of cell cycle factors in HCC 1806 and L133 cells
TOPBP1	E2F1	ATM	CHEK2	TP53	PPP2R2B	BRCA1	TICRR	CLOCK	RB1	MDM2	RAD52	CCNY	MAD1L1	P21
0.426989	0.948277	0.463388	0.465161	0.271961	2.83342	0.567936	0.757287	0.306765	0.502696	0.505539	0.904251	0.395553	0.521239	0.019172
0.330007	0.877691	0.412911	0.408299	0.24474		0.486498	0.625501	0.260455	0.490201	0.426755	0.894568	0.327921	0.49974	0.019708
0.281113	0.691912	0.356099	0.405513	0.244657	1.45389	0.393319	0.597577	0.225439	0.581962	0.432587	0.918334	0.424616	0.458372	0.036377
0.555703	0.938064	0.843979	0.922379	0.702334	2.48735	0.697157	0.637057	0.45974	0.541457	0.425677	0.5527	0.334127	0.23517	0.019365
0.532642	0.938101	0.885593	0.825335	0.613519	1.92142		0.789558	0.345083	0.628936	0.396175	0.25752	0.325381	0.22959	0.020038
0.523087	0.955048	0.775717	0.883707	0.693722	2.00246		0.695033	0.431588	0.505236	0.457119	0.59131	0.302858	0.17886	0.016514

## Sheet: Figure 8
Figure 8: Investigating the influence of cytosolic TK1 levels in apoptotic response and factors.
Figure 8, I, a. Measuring apoptosis levels in HCC 1806 and L133 cells in serum deprivation conditions
12 Hour				30 Hour
Annexin V		Annexin V + PI		Annexin V		Annexin V + PI
HCC 1806	L133	HCC 1806	L133	HCC 1806	L133	HCC 1806	L133
60.2	90.9	20.3	8.74	52.5	76.9	15.7	19.3
61.2	89.1	19.1	7.06	47.9	60	11.2	39.5
64.5	90.1	17	7.06	54	71.3	10.7	28.2
62.9	93	17.3	6.33	61.1	57.2	12.3	33.3
60.1	92.3	16.9	6.83	61.4	79.4	16	16.2
Figure 8, I, b. Measuring apoptosis levels in HCC 1806 and L133 cells in hypoxic conditions
12 Hour				30 Hour
Annexin V		Annexin V + PI		Annexin V		Annexin V + PI
HCC 1806	L133	HCC 1806	L133	HCC 1806	L133	HCC 1806	L133
67.4	92.8	29.7	6.78	64.6	61.5	21.6	36.7
70.5	89.7	22.4	9.86	55.7	71.3	16.9	26.2
70.5	92.4	20.6	6.93	57.1	74.3	16.3	24.7
70.8	90.6	18.9	8.94	45.6	71	15.1	26.8
71.9	91.7	20.5	7.6	68.4	63.6	13.3	34.2
Figure 8, II. Relative Transcript Levels of apoptotic factors in HCC 1806 and L133 cells
GAS6	AKT3	NFKB	FHL2	PRMT2	PIK3R3
0.179996	0.033457	0.791401	0.568392	3.28728	0.352128
0.166228	0.038952	0.758572	0.5803	2.70375	0.246504
0.17554	0.036317	0.65823	0.527718	3.04108	0.244738
0.189855	0.047448	0.61693	0.579828	1.56298	0.783391
0.168927	0.043969	0.47635	0.529261	1.62154	0.700994
0.176744	0.0224084		0.474652		0.751366

## Sheet: Figure 9
Figure 9: Exploring the relationship of TK1 on cellular invasion
Figure 9, I, a. Migration analysis of HCC 1806 and L133 cells
Timepoint	L133				1806
1	1	1	1		1	1	1	1
2	0.9154	0.8246	0.7772		0.8459	0.8538	0.805814	0.814901
3	0.8718	0.7514	0.7183		0.7618	0.7446	0.720436	0.700553
4	0.7872	0.7156	0.6625		0.6971	0.6457	0.63217	0.582247
5	0.7674	0.6324	0.6353		0.6287	0.6048	0.559194	0.479566
6	0.7399	0.4995	0.5604		0.5127	0.4601	0.481559	0.401378
Figure 9, II. Relative Transcript Levels of cell adhesion factors in HCC 1806 and L133 cells
FLNB	CDH18
0.302536	0.588573
0.168801	0.588084
0.202245	0.527026
0.703985	0.211727
0.71313	0.182753
0.606354	0.173353

## Sheet: Figure 10
Figure 10: A TK1 protein-protein interaction network.
A protein-protein interaction map was created using Cytoscape. Cytoscape is an open source bioinformatics software platform available to the public. All data used in this map is available on Cytoscape.

[truncated: 8 more sheets: Figure 11, S1 Figure, S2 Figure, S3 Figure, S4 Figure, S5 Figure, S6 Figure, S7 Figure]
