# Supplementary material for: TK1 expression influences pathogenicity by cell cycle progression, cellular migration, and cellular survival in HCC 1806 breast cancer cells
Source: PLoS One. 2023 Nov 30;18(11):e0293128. doi: 10.1371/journal.pone.0293128 (PMC10688958; doi:10.1371/journal.pone.0293128)
Supplement: S2 Data — RNA-seq was not funding for federally. Excel files shared through LC Sciences are made available in the zip file. (ZIP) [file pone.0293128.s010.zip]

Archive with 20 entries (20 files):
- S2_Data Availability RNAseq/1_AS_stat_all.xlsx
- S2_Data Availability RNAseq/1_gene_expression_statistics.xlsx
- S2_Data Availability RNAseq/1_SNV_INDEL_Statistics.xlsx
- S2_Data Availability RNAseq/1_transcript_expression_statistics.xlsx
- S2_Data Availability RNAseq/2_AS_All_sample.xlsx
- S2_Data Availability RNAseq/2_gene_expression_interval.xlsx
- S2_Data Availability RNAseq/2_mapped_stat.xlsx
- S2_Data Availability RNAseq/2_SNV_INEDL_Position_Type.xlsx
- S2_Data Availability RNAseq/2_transcript_expression_interval.xlsx
- S2_Data Availability RNAseq/3_SNP_Variation_Type.xlsx
- S2_Data Availability RNAseq/4_genes_fpkm_expression.xlsx
- S2_Data Availability RNAseq/4_SNV_INEDL_Annotation.xlsx
- S2_Data Availability RNAseq/5_isoforms_fpkm_expression.xlsx
- S2_Data Availability RNAseq/6_INDEL_All_Samples.xlsx
- S2_Data Availability RNAseq/HCC_1806VSL133_Gene_differential_expression.xlsx
- S2_Data Availability RNAseq/HCC_1806VSL133_GO_enrichment_Gene.xlsx
- S2_Data Availability RNAseq/HCC_1806VSL133_KEGG_enrichment_Gene.xlsx
- S2_Data Availability RNAseq/HCC_1806VSL133_Transcript_differential_expression.xlsx
- S2_Data Availability RNAseq/ReadsQC.xlsx
- S2_Data Availability RNAseq/sample_info.xlsx
