# Supplementary material for: TK1 expression influences pathogenicity by cell cycle progression, cellular migration, and cellular survival in HCC 1806 breast cancer cells
Source: PLoS One. 2023 Nov 30;18(11):e0293128. doi: 10.1371/journal.pone.0293128 (PMC10688958; doi:10.1371/journal.pone.0293128)
Supplement: S2 Data — RNA-seq was not funding for federally. Excel files shared through LC Sciences are made available in the zip file. (ZIP) [file pone.0293128.s010.zip › S2_Data Availability RNAseq/1_AS_stat_all.xlsx]

## Sheet: Sheet1
AS_category	HCC_1806_1	HCC_1806_2	HCC_1806_3	L133_1	L133_2	L133_3
AE	24722(7.33)	24722(7.33)	24722(7.33)	24722(7.33)	24722(7.33)	24722(7.33)
IR	10122(3.00)	10122(3.00)	10122(3.00)	10122(3.00)	10122(3.00)	10122(3.00)
MIR	2477(0.73)	2477(0.73)	2477(0.73)	2477(0.73)	2477(0.73)	2477(0.73)
MSKIP	35866(10.64)	35866(10.64)	35866(10.64)	35866(10.64)	35866(10.64)	35866(10.64)
SKIP	83380(24.74)	83380(24.74)	83380(24.74)	83380(24.74)	83380(24.74)	83380(24.74)
TSS	86432(25.64)	86432(25.64)	86432(25.64)	86432(25.64)	86432(25.64)	86432(25.64)
TTS	49758(14.76)	49758(14.76)	49758(14.76)	49758(14.76)	49758(14.76)	49758(14.76)
XAE	4391(1.30)	4391(1.30)	4391(1.30)	4391(1.30)	4391(1.30)	4391(1.30)
XIR	8013(2.38)	8013(2.38)	8013(2.38)	8013(2.38)	8013(2.38)	8013(2.38)
XMIR	1620(0.48)	1620(0.48)	1620(0.48)	1620(0.48)	1620(0.48)	1620(0.48)
XMSKIP	9135(2.71)	9135(2.71)	9135(2.71)	9135(2.71)	9135(2.71)	9135(2.71)
XSKIP	21147(6.27)	21147(6.27)	21147(6.27)	21147(6.27)	21147(6.27)	21147(6.27)
