# Supplementary material for: TK1 expression influences pathogenicity by cell cycle progression, cellular migration, and cellular survival in HCC 1806 breast cancer cells
Source: PLoS One. 2023 Nov 30;18(11):e0293128. doi: 10.1371/journal.pone.0293128 (PMC10688958; doi:10.1371/journal.pone.0293128)
Supplement: S2 Data — RNA-seq was not funding for federally. Excel files shared through LC Sciences are made available in the zip file. (ZIP) [file pone.0293128.s010.zip › S2_Data Availability RNAseq/1_gene_expression_statistics.xlsx]

## Sheet: Sheet1
Sample	Exp gene	Min.	1st Qu.	Median	Mean	3rd Qu.	Max.	Sd.	Sum.
HCC_1806_1	58825	0	0	0	4.3	0.33	4441.68	48.29	252932
HCC_1806_2	58825	0	0	0	4.32	0.34	4849.35	47.78	254151
HCC_1806_3	58825	0	0	0	4.45	0.34	5508.66	52.33	261618
L133_1	58825	0	0	0	4.77	0.37	4954.26	59.51	280477
L133_2	58825	0	0	0	4.83	0.36	5460.6	60.43	284253
L133_3	58825	0	0	0	4.52	0.34	4232.25	53.34	265675
