# Supplementary material for: TK1 expression influences pathogenicity by cell cycle progression, cellular migration, and cellular survival in HCC 1806 breast cancer cells
Source: PLoS One. 2023 Nov 30;18(11):e0293128. doi: 10.1371/journal.pone.0293128 (PMC10688958; doi:10.1371/journal.pone.0293128)
Supplement: S2 Data — RNA-seq was not funding for federally. Excel files shared through LC Sciences are made available in the zip file. (ZIP) [file pone.0293128.s010.zip › S2_Data Availability RNAseq/1_SNV_INDEL_Statistics.xlsx]

## Sheet: Sheet1
Sample	SNV	SNV(GeneRegion)	INDEL	INDEL(GeneRegion)
HCC_1806_1	148005	14503	8398	325
HCC_1806_2	162163	14775	9273	331
HCC_1806_3	164333	14737	9247	285
L133_1	152068	14699	9289	348
L133_2	155539	14469	9448	323
L133_3	145702	14370	8614	331
