# Supplementary material for: TK1 expression influences pathogenicity by cell cycle progression, cellular migration, and cellular survival in HCC 1806 breast cancer cells
Source: PLoS One. 2023 Nov 30;18(11):e0293128. doi: 10.1371/journal.pone.0293128 (PMC10688958; doi:10.1371/journal.pone.0293128)
Supplement: S2 Data — RNA-seq was not funding for federally. Excel files shared through LC Sciences are made available in the zip file. (ZIP) [file pone.0293128.s010.zip › S2_Data Availability RNAseq/1_transcript_expression_statistics.xlsx]

## Sheet: Sheet1
Sample	Exp transcript	Min.	1st Qu.	Median	Mean	3rd Qu.	Max.	Sd.	Sum.
HCC_1806_1	208460	0	0	0	2.16	0.17	4441.68	32.52	449579
HCC_1806_2	208460	0	0	0	2.17	0.17	4849.35	31.98	451348
HCC_1806_3	208460	0	0	0	2.23	0.17	5508.66	34.64	465321
L133_1	208460	0	0	0	2.4	0.17	4954.26	39.9	499634
L133_2	208460	0	0	0	2.43	0.15	5460.6	41.16	506846
L133_3	208460	0	0	0	2.26	0.17	4731.61	35.85	471762
