# Supplementary material for: TK1 expression influences pathogenicity by cell cycle progression, cellular migration, and cellular survival in HCC 1806 breast cancer cells
Source: PLoS One. 2023 Nov 30;18(11):e0293128. doi: 10.1371/journal.pone.0293128 (PMC10688958; doi:10.1371/journal.pone.0293128)
Supplement: S2 Data — RNA-seq was not funding for federally. Excel files shared through LC Sciences are made available in the zip file. (ZIP) [file pone.0293128.s010.zip › S2_Data Availability RNAseq/2_AS_All_sample.xlsx]

## Sheet: Sheet1
chrom	event_type	event_start	event_end	event_pattern	strand	gene_id	txpt_id	Annotation	GO	KEGG	HCC_1806_1(fpkm)	HCC_1806_2(fpkm)	HCC_1806_3(fpkm)	L133_1(fpkm)	L133_2(fpkm)	L133_3(fpkm)
chr1	AE	100268074	100268295	100268074-100268295	+	ENSG00000137996	ENST00000498617	RNA 3'-terminal phosphate cyclase [Source:HGNC Symbol;Acc:HGNC:17981]	GO:0000166(nucleotide binding),GO:0003723(RNA binding),GO:0003824(catalytic activity),GO:0003963(RNA-3'-phosphate cyclase activity),GO:0005524(ATP binding),GO:0005634(nucleus),GO:0005654(nucleoplasm),GO:0006396(RNA processing),GO:0016874(ligase activity)		1.52495	0.312342	0.689227	0.392995	0.229503	0.278661
chr1	AE	100268152	100268295	100268152-100268295	+	ENSG00000137996	ENST00000370128	RNA 3'-terminal phosphate cyclase [Source:HGNC Symbol;Acc:HGNC:17981]	GO:0000166(nucleotide binding),GO:0003723(RNA binding),GO:0003824(catalytic activity),GO:0003963(RNA-3'-phosphate cyclase activity),GO:0005524(ATP binding),GO:0005634(nucleus),GO:0005654(nucleoplasm),GO:0006396(RNA processing),GO:0016874(ligase activity)		14.9605	18.3951	17.6526	11.6842	13.8811	14.9962
chr1	AE	100720476	100720565	100720476-100720565	+	ENSG00000162692	ENST00000370119	vascular cell adhesion molecule 1 [Source:HGNC Symbol;Acc:HGNC:12663]	GO:0001666(response to hypoxia),GO:0002102(podosome),GO:0002526(acute inflammatory response),GO:0002544(chronic inflammatory response),GO:0005178(integrin binding),GO:0005615(extracellular space),GO:0005769(early endosome),GO:0005783(endoplasmic reticulum),GO:0005794(Golgi apparatus),GO:0005886(plasma membrane),GO:0005887(integral component of plasma membrane),GO:0005902(microvillus),GO:0007155(c…	04064(NF-kappa B signaling pathway),04514(Cell adhesion molecules (CAMs)),04668(TNF signaling pathway),04670(Leukocyte transendothelial migration),04933(AGE-RAGE signaling pathway in diabetic complications),05143(African trypanosomiasis),05144(Malaria),05418(Fluid shear stress and atherosclerosis)	0.0001	0.0001	0.0001	0.0001	0.0001	0.0001
chr1	AE	100720476	100720751	100720476-100720751	+	ENSG00000162692	ENST00000294728	vascular cell adhesion molecule 1 [Source:HGNC Symbol;Acc:HGNC:12663]	GO:0001666(response to hypoxia),GO:0002102(podosome),GO:0002526(acute inflammatory response),GO:0002544(chronic inflammatory response),GO:0005178(integrin binding),GO:0005615(extracellular space),GO:0005769(early endosome),GO:0005783(endoplasmic reticulum),GO:0005794(Golgi apparatus),GO:0005886(plasma membrane),GO:0005887(integral component of plasma membrane),GO:0005902(microvillus),GO:0007155(c…	04064(NF-kappa B signaling pathway),04514(Cell adhesion molecules (CAMs)),04668(TNF signaling pathway),04670(Leukocyte transendothelial migration),04933(AGE-RAGE signaling pathway in diabetic complications),05143(African trypanosomiasis),05144(Malaria),05418(Fluid shear stress and atherosclerosis)	0.05667	0.0001	0.0001	0.054032	0.0511	0.0001
chr1	AE	100720476	100720751	100720476-100720751	+	ENSG00000162692	ENST00000347652	vascular cell adhesion molecule 1 [Source:HGNC Symbol;Acc:HGNC:12663]	GO:0001666(response to hypoxia),GO:0002102(podosome),GO:0002526(acute inflammatory response),GO:0002544(chronic inflammatory response),GO:0005178(integrin binding),GO:0005615(extracellular space),GO:0005769(early endosome),GO:0005783(endoplasmic reticulum),GO:0005794(Golgi apparatus),GO:0005886(plasma membrane),GO:0005887(integral component of plasma membrane),GO:0005902(microvillus),GO:0007155(c…	04064(NF-kappa B signaling pathway),04514(Cell adhesion molecules (CAMs)),04668(TNF signaling pathway),04670(Leukocyte transendothelial migration),04933(AGE-RAGE signaling pathway in diabetic complications),05143(African trypanosomiasis),05144(Malaria),05418(Fluid shear stress and atherosclerosis)	0.0001	0.0001	0.0001	0.0001	0.0001	0.0001
chr1	AE	100720476	100720751	100720476-100720751	+	ENSG00000162692	ENST00000370115	vascular cell adhesion molecule 1 [Source:HGNC Symbol;Acc:HGNC:12663]	GO:0001666(response to hypoxia),GO:0002102(podosome),GO:0002526(acute inflammatory response),GO:0002544(chronic inflammatory response),GO:0005178(integrin binding),GO:0005615(extracellular space),GO:0005769(early endosome),GO:0005783(endoplasmic reticulum),GO:0005794(Golgi apparatus),GO:0005886(plasma membrane),GO:0005887(integral component of plasma membrane),GO:0005902(microvillus),GO:0007155(c…	04064(NF-kappa B signaling pathway),04514(Cell adhesion molecules (CAMs)),04668(TNF signaling pathway),04670(Leukocyte transendothelial migration),04933(AGE-RAGE signaling pathway in diabetic complications),05143(African trypanosomiasis),05144(Malaria),05418(Fluid shear stress and atherosclerosis)	0.0001	0.0001	0.0001	0.0001	0.0001	0.0001
chr1	AE	100723020	100723340	100723020-100723340	+	ENSG00000162692	ENST00000294728	vascular cell adhesion molecule 1 [Source:HGNC Symbol;Acc:HGNC:12663]	GO:0001666(response to hypoxia),GO:0002102(podosome),GO:0002526(acute inflammatory response),GO:0002544(chronic inflammatory response),GO:0005178(integrin binding),GO:0005615(extracellular space),GO:0005769(early endosome),GO:0005783(endoplasmic reticulum),GO:0005794(Golgi apparatus),GO:0005886(plasma membrane),GO:0005887(integral component of plasma membrane),GO:0005902(microvillus),GO:0007155(c…	04064(NF-kappa B signaling pathway),04514(Cell adhesion molecules (CAMs)),04668(TNF signaling pathway),04670(Leukocyte transendothelial migration),04933(AGE-RAGE signaling pathway in diabetic complications),05143(African trypanosomiasis),05144(Malaria),05418(Fluid shear stress and atherosclerosis)	0.05667	0.0001	0.0001	0.054032	0.0511	0.0001
chr1	AE	100723020	100723340	100723020-100723340	+	ENSG00000162692	ENST00000347652	vascular cell adhesion molecule 1 [Source:HGNC Symbol;Acc:HGNC:12663]	GO:0001666(response to hypoxia),GO:0002102(podosome),GO:0002526(acute inflammatory response),GO:0002544(chronic inflammatory response),GO:0005178(integrin binding),GO:0005615(extracellular space),GO:0005769(early endosome),GO:0005783(endoplasmic reticulum),GO:0005794(Golgi apparatus),GO:0005886(plasma membrane),GO:0005887(integral component of plasma membrane),GO:0005902(microvillus),GO:0007155(c…	04064(NF-kappa B signaling pathway),04514(Cell adhesion molecules (CAMs)),04668(TNF signaling pathway),04670(Leukocyte transendothelial migration),04933(AGE-RAGE signaling pathway in diabetic complications),05143(African trypanosomiasis),05144(Malaria),05418(Fluid shear stress and atherosclerosis)	0.0001	0.0001	0.0001	0.0001	0.0001	0.0001
chr1	AE	100723020	100723340	100723020-100723340	+	ENSG00000162692	ENST00000370115	vascular cell adhesion molecule 1 [Source:HGNC Symbol;Acc:HGNC:12663]	GO:0001666(response to hypoxia),GO:0002102(podosome),GO:0002526(acute inflammatory response),GO:0002544(chronic inflammatory response),GO:0005178(integrin binding),GO:0005615(extracellular space),GO:0005769(early endosome),GO:0005783(endoplasmic reticulum),GO:0005794(Golgi apparatus),GO:0005886(plasma membrane),GO:0005887(integral component of plasma membrane),GO:0005902(microvillus),GO:0007155(c…	04064(NF-kappa B signaling pathway),04514(Cell adhesion molecules (CAMs)),04668(TNF signaling pathway),04670(Leukocyte transendothelial migration),04933(AGE-RAGE signaling pathway in diabetic complications),05143(African trypanosomiasis),05144(Malaria),05418(Fluid shear stress and atherosclerosis)	0.0001	0.0001	0.0001	0.0001	0.0001	0.0001
chr1	AE	100723120	100723340	100723120-100723340	+	ENSG00000162692	ENST00000650339	vascular cell adhesion molecule 1 [Source:HGNC Symbol;Acc:HGNC:12663]	GO:0001666(response to hypoxia),GO:0002102(podosome),GO:0002526(acute inflammatory response),GO:0002544(chronic inflammatory response),GO:0005178(integrin binding),GO:0005615(extracellular space),GO:0005769(early endosome),GO:0005783(endoplasmic reticulum),GO:0005794(Golgi apparatus),GO:0005886(plasma membrane),GO:0005887(integral component of plasma membrane),GO:0005902(microvillus),GO:0007155(c…	04064(NF-kappa B signaling pathway),04514(Cell adhesion molecules (CAMs)),04668(TNF signaling pathway),04670(Leukocyte transendothelial migration),04933(AGE-RAGE signaling pathway in diabetic complications),05143(African trypanosomiasis),05144(Malaria),05418(Fluid shear stress and atherosclerosis)	0.0001	0.0001	0.0001	0.0001	0.0001	0.0001
chr1	AE	100878394	100878447	100878394-100878447	-	ENSG00000162694	ENST00000416479	exostosin like glycosyltransferase 2 [Source:HGNC Symbol;Acc:HGNC:3516]	GO:0001888(glucuronyl-galactosyl-proteoglycan 4-alpha-N-acetylglucosaminyltransferase activity),GO:0005539(glycosaminoglycan binding),GO:0005576(extracellular region),GO:0005783(endoplasmic reticulum),GO:0005789(endoplasmic reticulum membrane),GO:0006044(N-acetylglucosamine metabolic process),GO:0006486(protein glycosylation),GO:0015012(heparan sulfate proteoglycan biosynthetic process),GO:001602…	00534(Glycosaminoglycan biosynthesis - heparan sulfate / heparin)	0.361576	0.011795	0.041178	0.010998	0.0001	0.0001
chr1	AE	100878424	100878447	100878424-100878447	-	ENSG00000162694	ENST00000450240	exostosin like glycosyltransferase 2 [Source:HGNC Symbol;Acc:HGNC:3516]	GO:0001888(glucuronyl-galactosyl-proteoglycan 4-alpha-N-acetylglucosaminyltransferase activity),GO:0005539(glycosaminoglycan binding),GO:0005576(extracellular region),GO:0005783(endoplasmic reticulum),GO:0005789(endoplasmic reticulum membrane),GO:0006044(N-acetylglucosamine metabolic process),GO:0006486(protein glycosylation),GO:0015012(heparan sulfate proteoglycan biosynthetic process),GO:001602…	00534(Glycosaminoglycan biosynthesis - heparan sulfate / heparin)	0.029809	0.385536	0.0001	0.0001	0.009263	0.25973
chr1	AE	100888753	100888828	100888753-100888828	-	ENSG00000162694	ENST00000370114	exostosin like glycosyltransferase 2 [Source:HGNC Symbol;Acc:HGNC:3516]	GO:0001888(glucuronyl-galactosyl-proteoglycan 4-alpha-N-acetylglucosaminyltransferase activity),GO:0005539(glycosaminoglycan binding),GO:0005576(extracellular region),GO:0005783(endoplasmic reticulum),GO:0005789(endoplasmic reticulum membrane),GO:0006044(N-acetylglucosamine metabolic process),GO:0006486(protein glycosylation),GO:0015012(heparan sulfate proteoglycan biosynthetic process),GO:001602…	00534(Glycosaminoglycan biosynthesis - heparan sulfate / heparin)	7.0618	5.51084	6.73229	8.26592	8.01409	7.67504
chr1	AE	100888753	100888828	100888753-100888828	-	ENSG00000162694	ENST00000450240	exostosin like glycosyltransferase 2 [Source:HGNC Symbol;Acc:HGNC:3516]	GO:0001888(glucuronyl-galactosyl-proteoglycan 4-alpha-N-acetylglucosaminyltransferase activity),GO:0005539(glycosaminoglycan binding),GO:0005576(extracellular region),GO:0005783(endoplasmic reticulum),GO:0005789(endoplasmic reticulum membrane),GO:0006044(N-acetylglucosamine metabolic process),GO:0006486(protein glycosylation),GO:0015012(heparan sulfate proteoglycan biosynthetic process),GO:001602…	00534(Glycosaminoglycan biosynthesis - heparan sulfate / heparin)	0.029809	0.385536	0.0001	0.0001	0.009263	0.25973
chr1	AE	100888753	100888828	100888753-100888828	-	ENSG00000162694	ENST00000494907	exostosin like glycosyltransferase 2 [Source:HGNC Symbol;Acc:HGNC:3516]	GO:0001888(glucuronyl-galactosyl-proteoglycan 4-alpha-N-acetylglucosaminyltransferase activity),GO:0005539(glycosaminoglycan binding),GO:0005576(extracellular region),GO:0005783(endoplasmic reticulum),GO:0005789(endoplasmic reticulum membrane),GO:0006044(N-acetylglucosamine metabolic process),GO:0006486(protein glycosylation),GO:0015012(heparan sulfate proteoglycan biosynthetic process),GO:001602…	00534(Glycosaminoglycan biosynthesis - heparan sulfate / heparin)	0.0001	0.197513	0.210783	0.0001	0.507597	0.177659
chr1	AE	100888753	100888864	100888753-100888864	-	ENSG00000162694	ENST00000370113	exostosin like glycosyltransferase 2 [Source:HGNC Symbol;Acc:HGNC:3516]	GO:0001888(glucuronyl-galactosyl-proteoglycan 4-alpha-N-acetylglucosaminyltransferase activity),GO:0005539(glycosaminoglycan binding),GO:0005576(extracellular region),GO:0005783(endoplasmic reticulum),GO:0005789(endoplasmic reticulum membrane),GO:0006044(N-acetylglucosamine metabolic process),GO:0006486(protein glycosylation),GO:0015012(heparan sulfate proteoglycan biosynthetic process),GO:001602…	00534(Glycosaminoglycan biosynthesis - heparan sulfate / heparin)	0.035668	0.002516	0.0001	0.024224	0.043123	0.019967
chr1	AE	100888753	100888864	100888753-100888864	-	ENSG00000162694	ENST00000416479	exostosin like glycosyltransferase 2 [Source:HGNC Symbol;Acc:HGNC:3516]	GO:0001888(glucuronyl-galactosyl-proteoglycan 4-alpha-N-acetylglucosaminyltransferase activity),GO:0005539(glycosaminoglycan binding),GO:0005576(extracellular region),GO:0005783(endoplasmic reticulum),GO:0005789(endoplasmic reticulum membrane),GO:0006044(N-acetylglucosamine metabolic process),GO:0006486(protein glycosylation),GO:0015012(heparan sulfate proteoglycan biosynthetic process),GO:001602…	00534(Glycosaminoglycan biosynthesis - heparan sulfate / heparin)	0.361576	0.011795	0.041178	0.010998	0.0001	0.0001
chr1	AE	100888753	100888864	100888753-100888864	-	ENSG00000162694	ENST00000535414	exostosin like glycosyltransferase 2 [Source:HGNC Symbol;Acc:HGNC:3516]	GO:0001888(glucuronyl-galactosyl-proteoglycan 4-alpha-N-acetylglucosaminyltransferase activity),GO:0005539(glycosaminoglycan binding),GO:0005576(extracellular region),GO:0005783(endoplasmic reticulum),GO:0005789(endoplasmic reticulum membrane),GO:0006044(N-acetylglucosamine metabolic process),GO:0006486(protein glycosylation),GO:0015012(heparan sulfate proteoglycan biosynthetic process),GO:001602…	00534(Glycosaminoglycan biosynthesis - heparan sulfate / heparin)	0.039936	0.28984	0.063029	0.147484	0.102787	0.070082
chr1	AE	101001467	101001544	101001467-101001544	-	ENSG00000117543	ENST00000464270	diphthamide biosynthesis 5 [Source:HGNC Symbol;Acc:HGNC:24270]	GO:0004164(diphthine synthase activity),GO:0005575(cellular_component),GO:0005829(cytosol),GO:0008168(methyltransferase activity),GO:0016740(transferase activity),GO:0017183(peptidyl-diphthamide biosynthetic process from peptidyl-histidine),GO:0032259(methylation)		0.432973	0.362281	0.022542	0.035943	0.998252	0.28467
chr1	AE	101001467	101001544	101001467-101001544	-	ENSG00000117543	ENST00000492067	diphthamide biosynthesis 5 [Source:HGNC Symbol;Acc:HGNC:24270]	GO:0004164(diphthine synthase activity),GO:0005575(cellular_component),GO:0005829(cytosol),GO:0008168(methyltransferase activity),GO:0016740(transferase activity),GO:0017183(peptidyl-diphthamide biosynthetic process from peptidyl-histidine),GO:0032259(methylation)		0.860786	0.608214	0.926959	0.430658	0.75359	0.803725
chr1	AE	101001467	101001544	101001467-101001544	-	ENSG00000117543	ENST00000498372	diphthamide biosynthesis 5 [Source:HGNC Symbol;Acc:HGNC:24270]	GO:0004164(diphthine synthase activity),GO:0005575(cellular_component),GO:0005829(cytosol),GO:0008168(methyltransferase activity),GO:0016740(transferase activity),GO:0017183(peptidyl-diphthamide biosynthetic process from peptidyl-histidine),GO:0032259(methylation)		0.376348	0.375099	0.221042	0.640694	0.379767	0.389372
chr1	AE	101001467	101001587	101001467-101001587	-	ENSG00000117543	ENST00000477293	diphthamide biosynthesis 5 [Source:HGNC Symbol;Acc:HGNC:24270]	GO:0004164(diphthine synthase activity),GO:0005575(cellular_component),GO:0005829(cytosol),GO:0008168(methyltransferase activity),GO:0016740(transferase activity),GO:0017183(peptidyl-diphthamide biosynthetic process from peptidyl-histidine),GO:0032259(methylation)		0.162712	0.575597	0.21666	0.095103	0.285235	0.170657
chr1	AE	10282322	10282533	10282322-10282533	+	ENSG00000054523	ENST00000377081	kinesin family member 1B [Source:HGNC Symbol;Acc:HGNC:16636]	GO:0000166(nucleotide binding),GO:0003774(motor activity),GO:0003777(microtubule motor activity),GO:0005515(protein binding),GO:0005524(ATP binding),GO:0005737(cytoplasm),GO:0005739(mitochondrion),GO:0005856(cytoskeleton),GO:0005871(kinesin complex),GO:0005874(microtubule),GO:0005875(microtubule associated complex),GO:0006915(apoptotic process),GO:0007018(microtubule-based movement),GO:0007270(ne…		0.0001	0.0001	0.0001	0.0001	0.0001	0.0001
chr1	AE	10282322	10282533	10282322-10282533	+	ENSG00000054523	ENST00000377086	kinesin family member 1B [Source:HGNC Symbol;Acc:HGNC:16636]	GO:0000166(nucleotide binding),GO:0003774(motor activity),GO:0003777(microtubule motor activity),GO:0005515(protein binding),GO:0005524(ATP binding),GO:0005737(cytoplasm),GO:0005739(mitochondrion),GO:0005856(cytoskeleton),GO:0005871(kinesin complex),GO:0005874(microtubule),GO:0005875(microtubule associated complex),GO:0006915(apoptotic process),GO:0007018(microtubule-based movement),GO:0007270(ne…		0.0001	2.64728	0.0001	0.0001	0.00939	3.12459
chr1	AE	10282322	10282533	10282322-10282533	+	ENSG00000054523	ENST00000620295	kinesin family member 1B [Source:HGNC Symbol;Acc:HGNC:16636]	GO:0000166(nucleotide binding),GO:0003774(motor activity),GO:0003777(microtubule motor activity),GO:0005515(protein binding),GO:0005524(ATP binding),GO:0005737(cytoplasm),GO:0005739(mitochondrion),GO:0005856(cytoskeleton),GO:0005871(kinesin complex),GO:0005874(microtubule),GO:0005875(microtubule associated complex),GO:0006915(apoptotic process),GO:0007018(microtubule-based movement),GO:0007270(ne…		0.0001	0.0001	0.0001	0.0001	0.0001	0.0001
chr1	AE	10282400	10282533	10282400-10282533	+	ENSG00000054523	ENST00000263934	kinesin family member 1B [Source:HGNC Symbol;Acc:HGNC:16636]	GO:0000166(nucleotide binding),GO:0003774(motor activity),GO:0003777(microtubule motor activity),GO:0005515(protein binding),GO:0005524(ATP binding),GO:0005737(cytoplasm),GO:0005739(mitochondrion),GO:0005856(cytoskeleton),GO:0005871(kinesin complex),GO:0005874(microtubule),GO:0005875(microtubule associated complex),GO:0006915(apoptotic process),GO:0007018(microtubule-based movement),GO:0007270(ne…		1.81594	0.0001	1.40487	1.967	1.55929	0.0001
chr1	AE	10282400	10282533	10282400-10282533	+	ENSG00000054523	ENST00000377083	kinesin family member 1B [Source:HGNC Symbol;Acc:HGNC:16636]	GO:0000166(nucleotide binding),GO:0003774(motor activity),GO:0003777(microtubule motor activity),GO:0005515(protein binding),GO:0005524(ATP binding),GO:0005737(cytoplasm),GO:0005739(mitochondrion),GO:0005856(cytoskeleton),GO:0005871(kinesin complex),GO:0005874(microtubule),GO:0005875(microtubule associated complex),GO:0006915(apoptotic process),GO:0007018(microtubule-based movement),GO:0007270(ne…		0.005543	0.0001	0.0001	0.0001	0.0001	0.0001
chr1	AE	10282400	10282533	10282400-10282533	+	ENSG00000054523	ENST00000377093	kinesin family member 1B [Source:HGNC Symbol;Acc:HGNC:16636]	GO:0000166(nucleotide binding),GO:0003774(motor activity),GO:0003777(microtubule motor activity),GO:0005515(protein binding),GO:0005524(ATP binding),GO:0005737(cytoplasm),GO:0005739(mitochondrion),GO:0005856(cytoskeleton),GO:0005871(kinesin complex),GO:0005874(microtubule),GO:0005875(microtubule associated complex),GO:0006915(apoptotic process),GO:0007018(microtubule-based movement),GO:0007270(ne…		6.64752	6.21797	6.74144	8.93745	7.85994	9.19086
chr1	AE	10282400	10282533	10282400-10282533	+	ENSG00000054523	ENST00000622724	kinesin family member 1B [Source:HGNC Symbol;Acc:HGNC:16636]	GO:0000166(nucleotide binding),GO:0003774(motor activity),GO:0003777(microtubule motor activity),GO:0005515(protein binding),GO:0005524(ATP binding),GO:0005737(cytoplasm),GO:0005739(mitochondrion),GO:0005856(cytoskeleton),GO:0005871(kinesin complex),GO:0005874(microtubule),GO:0005875(microtubule associated complex),GO:0006915(apoptotic process),GO:0007018(microtubule-based movement),GO:0007270(ne…		0.0001	0.0001	0.0001	0.0001	0.0001	0.0001
chr1	AE	103544941	103545102	103544941-103545102	+	ENSG00000185946	ENST00000423855	RNA binding region (RNP1, RRM) containing 3 [Source:HGNC Symbol;Acc:HGNC:18666]	GO:0000398(mRNA splicing, via spliceosome),GO:0003676(nucleic acid binding),GO:0003723(RNA binding),GO:0005515(protein binding),GO:0005634(nucleus),GO:0005654(nucleoplasm),GO:0005681(spliceosomal complex),GO:0005689(U12-type spliceosomal complex),GO:0006397(mRNA processing),GO:0008380(RNA splicing),GO:0030626(U12 snRNA binding),GO:0097157(pre-mRNA intronic binding)		1.09112	1.10298	1.20924	2.05895	2.72669	2.2635
chr1	AE	103544941	103545102	103544941-103545102	+	ENSG00000185946	ENST00000524631	RNA binding region (RNP1, RRM) containing 3 [Source:HGNC Symbol;Acc:HGNC:18666]	GO:0000398(mRNA splicing, via spliceosome),GO:0003676(nucleic acid binding),GO:0003723(RNA binding),GO:0005515(protein binding),GO:0005634(nucleus),GO:0005654(nucleoplasm),GO:0005681(spliceosomal complex),GO:0005689(U12-type spliceosomal complex),GO:0006397(mRNA processing),GO:0008380(RNA splicing),GO:0030626(U12 snRNA binding),GO:0097157(pre-mRNA intronic binding)		0.625565	0.856468	0.571984	0.0001	0.021455	0.078194
chr1	AE	103544941	103545102	103544941-103545102	+	ENSG00000185946	ENST00000533099	RNA binding region (RNP1, RRM) containing 3 [Source:HGNC Symbol;Acc:HGNC:18666]	GO:0000398(mRNA splicing, via spliceosome),GO:0003676(nucleic acid binding),GO:0003723(RNA binding),GO:0005515(protein binding),GO:0005634(nucleus),GO:0005654(nucleoplasm),GO:0005681(spliceosomal complex),GO:0005689(U12-type spliceosomal complex),GO:0006397(mRNA processing),GO:0008380(RNA splicing),GO:0030626(U12 snRNA binding),GO:0097157(pre-mRNA intronic binding)		0.322483	0.269518	0.341453	0.332231	0.254702	0.273338
chr1	AE	103544977	103545102	103544977-103545102	+	ENSG00000185946	ENST00000524641	RNA binding region (RNP1, RRM) containing 3 [Source:HGNC Symbol;Acc:HGNC:18666]	GO:0000398(mRNA splicing, via spliceosome),GO:0003676(nucleic acid binding),GO:0003723(RNA binding),GO:0005515(protein binding),GO:0005634(nucleus),GO:0005654(nucleoplasm),GO:0005681(spliceosomal complex),GO:0005689(U12-type spliceosomal complex),GO:0006397(mRNA processing),GO:0008380(RNA splicing),GO:0030626(U12 snRNA binding),GO:0097157(pre-mRNA intronic binding)		0.0001	0.0001	0.0001	0.0001	0.0001	0.0001
chr1	AE	10400376	10400572	10400376-10400572	+	ENSG00000142657	ENST00000477958	phosphogluconate dehydrogenase [Source:HGNC Symbol;Acc:HGNC:8891]	GO:0004616(phosphogluconate dehydrogenase (decarboxylating) activity),GO:0005634(nucleus),GO:0005737(cytoplasm),GO:0005829(cytosol),GO:0006098(pentose-phosphate shunt),GO:0009051(pentose-phosphate shunt, oxidative branch),GO:0016491(oxidoreductase activity),GO:0019322(pentose biosynthetic process),GO:0019521(D-gluconate metabolic process),GO:0050661(NADP binding),GO:0055114(oxidation-reduction pr…	00030(Pentose phosphate pathway),00480(Glutathione metabolism)	0.943079	0.0001	0.525457	0.669969	0.0001	2.19567
chr1	AE	10400393	10400572	10400393-10400572	+	ENSG00000142657	ENST00000270776	phosphogluconate dehydrogenase [Source:HGNC Symbol;Acc:HGNC:8891]	GO:0004616(phosphogluconate dehydrogenase (decarboxylating) activity),GO:0005634(nucleus),GO:0005737(cytoplasm),GO:0005829(cytosol),GO:0006098(pentose-phosphate shunt),GO:0009051(pentose-phosphate shunt, oxidative branch),GO:0016491(oxidoreductase activity),GO:0019322(pentose biosynthetic process),GO:0019521(D-gluconate metabolic process),GO:0050661(NADP binding),GO:0055114(oxidation-reduction pr…	00030(Pentose phosphate pathway),00480(Glutathione metabolism)	105.967	87.156	117.346	170.724	239.936	141.512
chr1	AE	10400393	10400572	10400393-10400572	+	ENSG00000142657	ENST00000460189	phosphogluconate dehydrogenase [Source:HGNC Symbol;Acc:HGNC:8891]	GO:0004616(phosphogluconate dehydrogenase (decarboxylating) activity),GO:0005634(nucleus),GO:0005737(cytoplasm),GO:0005829(cytosol),GO:0006098(pentose-phosphate shunt),GO:0009051(pentose-phosphate shunt, oxidative branch),GO:0016491(oxidoreductase activity),GO:0019322(pentose biosynthetic process),GO:0019521(D-gluconate metabolic process),GO:0050661(NADP binding),GO:0055114(oxidation-reduction pr…	00030(Pentose phosphate pathway),00480(Glutathione metabolism)	81.7644	40.5393	69.2886	7.69074	1.64882	138.443
chr1	AE	10400393	10400572	10400393-10400572	+	ENSG00000142657	ENST00000465632	phosphogluconate dehydrogenase [Source:HGNC Symbol;Acc:HGNC:8891]	GO:0004616(phosphogluconate dehydrogenase (decarboxylating) activity),GO:0005634(nucleus),GO:0005737(cytoplasm),GO:0005829(cytosol),GO:0006098(pentose-phosphate shunt),GO:0009051(pentose-phosphate shunt, oxidative branch),GO:0016491(oxidoreductase activity),GO:0019322(pentose biosynthetic process),GO:0019521(D-gluconate metabolic process),GO:0050661(NADP binding),GO:0055114(oxidation-reduction pr…	00030(Pentose phosphate pathway),00480(Glutathione metabolism)	3.75454	0.469518	3.29108	2.54573	0.188394	6.74454
chr1	AE	10400393	10400572	10400393-10400572	+	ENSG00000142657	ENST00000491493	phosphogluconate dehydrogenase [Source:HGNC Symbol;Acc:HGNC:8891]	GO:0004616(phosphogluconate dehydrogenase (decarboxylating) activity),GO:0005634(nucleus),GO:0005737(cytoplasm),GO:0005829(cytosol),GO:0006098(pentose-phosphate shunt),GO:0009051(pentose-phosphate shunt, oxidative branch),GO:0016491(oxidoreductase activity),GO:0019322(pentose biosynthetic process),GO:0019521(D-gluconate metabolic process),GO:0050661(NADP binding),GO:0055114(oxidation-reduction pr…	00030(Pentose phosphate pathway),00480(Glutathione metabolism)	0.0001	0.0001	0.0001	0.0001	0.0001	0.0001
chr1	AE	10462988	10463209	10462988-10463209	-	ENSG00000160049	ENST00000476658	DNA fragmentation factor subunit alpha [Source:HGNC Symbol;Acc:HGNC:2772]	GO:0000790(nuclear chromatin),GO:0005515(protein binding),GO:0005622(intracellular),GO:0005634(nucleus),GO:0005654(nucleoplasm),GO:0005737(cytoplasm),GO:0005811(lipid droplet),GO:0005829(cytosol),GO:0005886(plasma membrane),GO:0006309(apoptotic DNA fragmentation),GO:0006915(apoptotic process),GO:0007165(signal transduction),GO:0019904(protein domain specific binding),GO:0032076(negative regulatio…	04210(Apoptosis)	0.262866	0.598915	0.545039	0.804503	0.788636	0.753522
chr1	AE	10463058	10463209	10463058-10463209	-	ENSG00000160049	ENST00000377038	DNA fragmentation factor subunit alpha [Source:HGNC Symbol;Acc:HGNC:2772]	GO:0000790(nuclear chromatin),GO:0005515(protein binding),GO:0005622(intracellular),GO:0005634(nucleus),GO:0005654(nucleoplasm),GO:0005737(cytoplasm),GO:0005811(lipid droplet),GO:0005829(cytosol),GO:0005886(plasma membrane),GO:0006309(apoptotic DNA fragmentation),GO:0006915(apoptotic process),GO:0007165(signal transduction),GO:0019904(protein domain specific binding),GO:0032076(negative regulatio…	04210(Apoptosis)	12.6067	12.7346	11.2857	13.7521	14.5119	12.9714
chr1	AE	105992154	105992344	105992154-105992344	-	ENSG00000233047	ENST00000635342	long intergenic non-protein coding RNA 1677 [Source:HGNC Symbol;Acc:HGNC:52465]			0.0001	0.0001	0.0001	0.0001	0.0001	0.0001
chr1	AE	105992166	105992344	105992166-105992344	-	ENSG00000233047	ENST00000429080	long intergenic non-protein coding RNA 1677 [Source:HGNC Symbol;Acc:HGNC:52465]			0.0001	0.0001	0.0001	0.0001	0.0001	0.0001
chr1	AE	106023082	106023168	106023082-106023168	-	ENSG00000233047	ENST00000635342	long intergenic non-protein coding RNA 1677 [Source:HGNC Symbol;Acc:HGNC:52465]			0.0001	0.0001	0.0001	0.0001	0.0001	0.0001
chr1	AE	106023082	106023212	106023082-106023212	-	ENSG00000233047	ENST00000635636	long intergenic non-protein coding RNA 1677 [Source:HGNC Symbol;Acc:HGNC:52465]			0.0001	0.0001	0.0001	0.0001	0.0001	0.0001
chr1	AE	106027203	106027282	106027203-106027282	-	ENSG00000233047	ENST00000635636	long intergenic non-protein coding RNA 1677 [Source:HGNC Symbol;Acc:HGNC:52465]			0.0001	0.0001	0.0001	0.0001	0.0001	0.0001
chr1	AE	106027203	106027338	106027203-106027338	-	ENSG00000233047	ENST00000635342	long intergenic non-protein coding RNA 1677 [Source:HGNC Symbol;Acc:HGNC:52465]			0.0001	0.0001	0.0001	0.0001	0.0001	0.0001
chr1	AE	106041832	106041911	106041832-106041911	+	ENSG00000237480	ENST00000634380	novel transcript			0.0001	0.0001	0.0001	0.0001	0.0001	0.0001
chr1	AE	106041832	106041911	106041832-106041911	+	ENSG00000237480	ENST00000634868	novel transcript			0.0001	0.0001	0.0001	0.0001	0.0001	0.0001
chr1	AE	106041832	106042040	106041832-106042040	+	ENSG00000237480	ENST00000635233	novel transcript			0.0001	0.0001	0.0001	0.0001	0.0001	0.0001
chr1	AE	1083915	1084011	1083915-1084011	-	ENSG00000131591	ENST00000434641	chromosome 1 open reading frame 159 [Source:HGNC Symbol;Acc:HGNC:26062]	GO:0016020(membrane),GO:0016021(integral component of membrane)		0.0001	0.0001	0.0001	0.0001	0.0001	0.0001
chr1	AE	1083915	1084086	1083915-1084086	-	ENSG00000131591	ENST00000379325	chromosome 1 open reading frame 159 [Source:HGNC Symbol;Acc:HGNC:26062]	GO:0016020(membrane),GO:0016021(integral component of membrane)		0.0001	0.0001	0.0001	0.628521	0.0001	0.0001
chr1	AE	1083915	1084086	1083915-1084086	-	ENSG00000131591	ENST00000467751	chromosome 1 open reading frame 159 [Source:HGNC Symbol;Acc:HGNC:26062]	GO:0016020(membrane),GO:0016021(integral component of membrane)		0.0001	0.068631	0.0001	0.0001	0.127867	0.0001
chr1	AE	1083915	1084383	1083915-1084383	-	ENSG00000131591	ENST00000379320	chromosome 1 open reading frame 159 [Source:HGNC Symbol;Acc:HGNC:26062]	GO:0016020(membrane),GO:0016021(integral component of membrane)		0.470665	0.282918	0.39871	0.137356	0.161579	0.317357
chr1	AE	1083915	1084383	1083915-1084383	-	ENSG00000131591	ENST00000379339	chromosome 1 open reading frame 159 [Source:HGNC Symbol;Acc:HGNC:26062]	GO:0016020(membrane),GO:0016021(integral component of membrane)		0.0001	0.015234	0.817098	0.072752	0.183502	0.061758
chr1	AE	1083915	1084383	1083915-1084383	-	ENSG00000131591	ENST00000477196	chromosome 1 open reading frame 159 [Source:HGNC Symbol;Acc:HGNC:26062]	GO:0016020(membrane),GO:0016021(integral component of membrane)		0.024862	0.122688	0.039258	0.014571	0.177492	0.131511
chr1	AE	1084353	1084383	1084353-1084383	-	ENSG00000131591	ENST00000379319	chromosome 1 open reading frame 159 [Source:HGNC Symbol;Acc:HGNC:26062]	GO:0016020(membrane),GO:0016021(integral component of membrane)		0.0001	5e-06	0.336042	0.861884	1.66659	0.0001
chr1	AE	1084353	1084383	1084353-1084383	-	ENSG00000131591	ENST00000421241	chromosome 1 open reading frame 159 [Source:HGNC Symbol;Acc:HGNC:26062]	GO:0016020(membrane),GO:0016021(integral component of membrane)		3.27453	0.36707	1.25152	0.767875	0.0001	1.13874
chr1	AE	108816874	108817177	108816874-108817177	-	ENSG00000162641	ENST00000477908	AKNA domain containing 1 [Source:HGNC Symbol;Acc:HGNC:28398]			0.0001	0.0001	0.0001	0.0001	0.0001	0.0001
chr1	AE	108817048	108817177	108817048-108817177	-	ENSG00000162641	ENST00000370001	AKNA domain containing 1 [Source:HGNC Symbol;Acc:HGNC:28398]			0.0001	0.0001	0.0001	0.0001	0.0001	0.0001
chr1	AE	108817048	108817177	108817048-108817177	-	ENSG00000162641	ENST00000474186	AKNA domain containing 1 [Source:HGNC Symbol;Acc:HGNC:28398]			0.0001	0.0001	0.0001	0.0001	0.0001	0.0001
chr1	AE	108834929	108834966	108834929-108834966	-	ENSG00000162641	ENST00000369994	AKNA domain containing 1 [Source:HGNC Symbol;Acc:HGNC:28398]			0.0001	0.0001	0.0001	0.018087	0.0001	0.0001
chr1	AE	108834929	108835056	108834929-108835056	-	ENSG00000162641	ENST00000369995	AKNA domain containing 1 [Source:HGNC Symbol;Acc:HGNC:28398]			0.0001	0.0001	0.0001	0.0001	0.0001	0.0001
chr1	AE	108834929	108835056	108834929-108835056	-	ENSG00000162641	ENST00000370001	AKNA domain containing 1 [Source:HGNC Symbol;Acc:HGNC:28398]			0.0001	0.0001	0.0001	0.0001	0.0001	0.0001
chr1	AE	108834929	108835056	108834929-108835056	-	ENSG00000162641	ENST00000461774	AKNA domain containing 1 [Source:HGNC Symbol;Acc:HGNC:28398]			0.0001	0.0001	0.0001	0.0001	0.0001	0.0001
chr1	AE	108843134	108843267	108843134-108843267	-	ENSG00000162641	ENST00000369994	AKNA domain containing 1 [Source:HGNC Symbol;Acc:HGNC:28398]			0.0001	0.0001	0.0001	0.018087	0.0001	0.0001
chr1	AE	108843134	108843267	108843134-108843267	-	ENSG00000162641	ENST00000369995	AKNA domain containing 1 [Source:HGNC Symbol;Acc:HGNC:28398]			0.0001	0.0001	0.0001	0.0001	0.0001	0.0001
chr1	AE	108843134	108843267	108843134-108843267	-	ENSG00000162641	ENST00000370001	AKNA domain containing 1 [Source:HGNC Symbol;Acc:HGNC:28398]			0.0001	0.0001	0.0001	0.0001	0.0001	0.0001
chr1	AE	108843134	108843267	108843134-108843267	-	ENSG00000162641	ENST00000461774	AKNA domain containing 1 [Source:HGNC Symbol;Acc:HGNC:28398]			0.0001	0.0001	0.0001	0.0001	0.0001	0.0001
chr1	AE	108843134	108843267	108843134-108843267	-	ENSG00000162641	ENST00000474186	AKNA domain containing 1 [Source:HGNC Symbol;Acc:HGNC:28398]			0.0001	0.0001	0.0001	0.0001	0.0001	0.0001
chr1	AE	108843134	108843284	108843134-108843284	-	ENSG00000162641	ENST00000472781	AKNA domain containing 1 [Source:HGNC Symbol;Acc:HGNC:28398]			0.0001	0.0001	0.0001	0.0001	0.0001	0.0001
chr1	AE	108885275	108885578	108885275-108885578	+	ENSG00000121957	ENST00000264126	G protein signaling modulator 2 [Source:HGNC Symbol;Acc:HGNC:29501]	GO:0000132(establishment of mitotic spindle orientation),GO:0000166(nucleotide binding),GO:0000922(spindle pole),GO:0001965(G-protein alpha-subunit binding),GO:0005092(GDP-dissociation inhibitor activity),GO:0005515(protein binding),GO:0005737(cytoplasm),GO:0005813(centrosome),GO:0005829(cytosol),GO:0005856(cytoskeleton),GO:0005886(plasma membrane),GO:0005938(cell cortex),GO:0007049(cell cycle),G…		11.4202	12.8592	10.6722	9.52923	9.3291	10.083
chr1	AE	108885275	108885578	108885275-108885578	+	ENSG00000121957	ENST00000406462	G protein signaling modulator 2 [Source:HGNC Symbol;Acc:HGNC:29501]	GO:0000132(establishment of mitotic spindle orientation),GO:0000166(nucleotide binding),GO:0000922(spindle pole),GO:0001965(G-protein alpha-subunit binding),GO:0005092(GDP-dissociation inhibitor activity),GO:0005515(protein binding),GO:0005737(cytoplasm),GO:0005813(centrosome),GO:0005829(cytosol),GO:0005856(cytoskeleton),GO:0005886(plasma membrane),GO:0005938(cell cortex),GO:0007049(cell cycle),G…		0.0001	0.0001	0.0001	0.005421	0.0001	0.0001
chr1	AE	108885275	108885578	108885275-108885578	+	ENSG00000121957	ENST00000642355	G protein signaling modulator 2 [Source:HGNC Symbol;Acc:HGNC:29501]	GO:0000132(establishment of mitotic spindle orientation),GO:0000166(nucleotide binding),GO:0000922(spindle pole),GO:0001965(G-protein alpha-subunit binding),GO:0005092(GDP-dissociation inhibitor activity),GO:0005515(protein binding),GO:0005737(cytoplasm),GO:0005813(centrosome),GO:0005829(cytosol),GO:0005856(cytoskeleton),GO:0005886(plasma membrane),GO:0005938(cell cortex),GO:0007049(cell cycle),G…		0.0001	0.0001	0.0001	0.0001	0.0001	0.0001
chr1	AE	108885275	108885578	108885275-108885578	+	ENSG00000121957	ENST00000643094	G protein signaling modulator 2 [Source:HGNC Symbol;Acc:HGNC:29501]	GO:0000132(establishment of mitotic spindle orientation),GO:0000166(nucleotide binding),GO:0000922(spindle pole),GO:0001965(G-protein alpha-subunit binding),GO:0005092(GDP-dissociation inhibitor activity),GO:0005515(protein binding),GO:0005737(cytoplasm),GO:0005813(centrosome),GO:0005829(cytosol),GO:0005856(cytoskeleton),GO:0005886(plasma membrane),GO:0005938(cell cortex),GO:0007049(cell cycle),G…		0.365809	0.360797	0.022073	0.81461	0.171351	0.020968
chr1	AE	108885507	108885578	108885507-108885578	+	ENSG00000121957	ENST00000435987	G protein signaling modulator 2 [Source:HGNC Symbol;Acc:HGNC:29501]	GO:0000132(establishment of mitotic spindle orientation),GO:0000166(nucleotide binding),GO:0000922(spindle pole),GO:0001965(G-protein alpha-subunit binding),GO:0005092(GDP-dissociation inhibitor activity),GO:0005515(protein binding),GO:0005737(cytoplasm),GO:0005813(centrosome),GO:0005829(cytosol),GO:0005856(cytoskeleton),GO:0005886(plasma membrane),GO:0005938(cell cortex),GO:0007049(cell cycle),G…		0.0001	0.0001	0.0001	0.0001	0.0001	0.0001
chr1	AE	108885507	108885578	108885507-108885578	+	ENSG00000121957	ENST00000645164	G protein signaling modulator 2 [Source:HGNC Symbol;Acc:HGNC:29501]	GO:0000132(establishment of mitotic spindle orientation),GO:0000166(nucleotide binding),GO:0000922(spindle pole),GO:0001965(G-protein alpha-subunit binding),GO:0005092(GDP-dissociation inhibitor activity),GO:0005515(protein binding),GO:0005737(cytoplasm),GO:0005813(centrosome),GO:0005829(cytosol),GO:0005856(cytoskeleton),GO:0005886(plasma membrane),GO:0005938(cell cortex),GO:0007049(cell cycle),G…		0.051825	0.067591	0.032456	0.0001	0.16495	0.030212
chr1	AE	108943836	108943907	108943836-108943907	-	ENSG00000121940	ENST00000369970	chloride channel CLIC like 1 [Source:HGNC Symbol;Acc:HGNC:29675]	GO:0005254(chloride channel activity),GO:0005634(nucleus),GO:0005783(endoplasmic reticulum),GO:0005794(Golgi apparatus),GO:0006811(ion transport),GO:0006821(chloride transport),GO:0016020(membrane),GO:0016021(integral component of membrane),GO:0034707(chloride channel complex),GO:0043231(intracellular membrane-bounded organelle),GO:1902476(chloride transmembrane transport)		0.59094	0.589383	1.04319	0.789481	0.882796	1.03154
chr1	AE	108943836	108944057	108943836-108944057	-	ENSG00000121940	ENST00000356970	chloride channel CLIC like 1 [Source:HGNC Symbol;Acc:HGNC:29675]	GO:0005254(chloride channel activity),GO:0005634(nucleus),GO:0005783(endoplasmic reticulum),GO:0005794(Golgi apparatus),GO:0006811(ion transport),GO:0006821(chloride transport),GO:0016020(membrane),GO:0016021(integral component of membrane),GO:0034707(chloride channel complex),GO:0043231(intracellular membrane-bounded organelle),GO:1902476(chloride transmembrane transport)		4.86724	4.86982	4.73707	1.33546	9.09797	8.73897
chr1	AE	108943836	108944057	108943836-108944057	-	ENSG00000121940	ENST00000369976	chloride channel CLIC like 1 [Source:HGNC Symbol;Acc:HGNC:29675]	GO:0005254(chloride channel activity),GO:0005634(nucleus),GO:0005783(endoplasmic reticulum),GO:0005794(Golgi apparatus),GO:0006811(ion transport),GO:0006821(chloride transport),GO:0016020(membrane),GO:0016021(integral component of membrane),GO:0034707(chloride channel complex),GO:0043231(intracellular membrane-bounded organelle),GO:1902476(chloride transmembrane transport)		0.477602	0.208264	0.31431	0.931245	0.2946	0.502589
chr1	AE	109013820	109013925	109013820-109013925	-	ENSG00000085433	ENST00000400794	WD repeat domain 47 [Source:HGNC Symbol;Acc:HGNC:29141]	GO:0005515(protein binding),GO:0005737(cytoplasm),GO:0005856(cytoskeleton),GO:0005874(microtubule),GO:0007275(multicellular organism development)		0.0001	0.0001	0.0001	0.0001	0.0001	0.0001
chr1	AE	109013841	109013925	109013841-109013925	-	ENSG00000085433	ENST00000357672	WD repeat domain 47 [Source:HGNC Symbol;Acc:HGNC:29141]	GO:0005515(protein binding),GO:0005737(cytoplasm),GO:0005856(cytoskeleton),GO:0005874(microtubule),GO:0007275(multicellular organism development)		0.005329	0.005688	0.0001	1.74608	0.0001	0.0001
chr1	AE	109013841	109013925	109013841-109013925	-	ENSG00000085433	ENST00000361054	WD repeat domain 47 [Source:HGNC Symbol;Acc:HGNC:29141]	GO:0005515(protein binding),GO:0005737(cytoplasm),GO:0005856(cytoskeleton),GO:0005874(microtubule),GO:0007275(multicellular organism development)		0.0001	0.0001	0.498186	0.0001	0.0001	0.0001
chr1	AE	109013841	109013925	109013841-109013925	-	ENSG00000085433	ENST00000369962	WD repeat domain 47 [Source:HGNC Symbol;Acc:HGNC:29141]	GO:0005515(protein binding),GO:0005737(cytoplasm),GO:0005856(cytoskeleton),GO:0005874(microtubule),GO:0007275(multicellular organism development)		3.11863	3.94627	2.48067	0.047264	1.92022	3.21809
chr1	AE	109013841	109013925	109013841-109013925	-	ENSG00000085433	ENST00000369965	WD repeat domain 47 [Source:HGNC Symbol;Acc:HGNC:29141]	GO:0005515(protein binding),GO:0005737(cytoplasm),GO:0005856(cytoskeleton),GO:0005874(microtubule),GO:0007275(multicellular organism development)		0.978227	0.351497	0.310134	1.46164	0.931173	0.311994
chr1	AE	109013841	109013925	109013841-109013925	-	ENSG00000085433	ENST00000529074	WD repeat domain 47 [Source:HGNC Symbol;Acc:HGNC:29141]	GO:0005515(protein binding),GO:0005737(cytoplasm),GO:0005856(cytoskeleton),GO:0005874(microtubule),GO:0007275(multicellular organism development)		0.0001	0.0001	0.0001	0.0001	0.0001	0.0001
chr1	AE	109013841	109013925	109013841-109013925	-	ENSG00000085433	ENST00000530772	WD repeat domain 47 [Source:HGNC Symbol;Acc:HGNC:29141]	GO:0005515(protein binding),GO:0005737(cytoplasm),GO:0005856(cytoskeleton),GO:0005874(microtubule),GO:0007275(multicellular organism development)		0.0001	0.0001	0.0001	0.0001	0.0001	0.0001
chr1	AE	109013841	109013925	109013841-109013925	-	ENSG00000085433	ENST00000531337	WD repeat domain 47 [Source:HGNC Symbol;Acc:HGNC:29141]	GO:0005515(protein binding),GO:0005737(cytoplasm),GO:0005856(cytoskeleton),GO:0005874(microtubule),GO:0007275(multicellular organism development)		0.0001	0.0001	0.0001	0.0001	0.0001	0.0001
chr1	AE	1090353	1090428	1090353-1090428	-	ENSG00000131591	ENST00000379319	chromosome 1 open reading frame 159 [Source:HGNC Symbol;Acc:HGNC:26062]	GO:0016020(membrane),GO:0016021(integral component of membrane)		0.0001	5e-06	0.336042	0.861884	1.66659	0.0001
chr1	AE	1090353	1090428	1090353-1090428	-	ENSG00000131591	ENST00000379320	chromosome 1 open reading frame 159 [Source:HGNC Symbol;Acc:HGNC:26062]	GO:0016020(membrane),GO:0016021(integral component of membrane)		0.470665	0.282918	0.39871	0.137356	0.161579	0.317357
chr1	AE	1090353	1090428	1090353-1090428	-	ENSG00000131591	ENST00000379325	chromosome 1 open reading frame 159 [Source:HGNC Symbol;Acc:HGNC:26062]	GO:0016020(membrane),GO:0016021(integral component of membrane)		0.0001	0.0001	0.0001	0.628521	0.0001	0.0001
chr1	AE	1090353	1090428	1090353-1090428	-	ENSG00000131591	ENST00000421241	chromosome 1 open reading frame 159 [Source:HGNC Symbol;Acc:HGNC:26062]	GO:0016020(membrane),GO:0016021(integral component of membrane)		3.27453	0.36707	1.25152	0.767875	0.0001	1.13874
chr1	AE	1090353	1090428	1090353-1090428	-	ENSG00000131591	ENST00000434641	chromosome 1 open reading frame 159 [Source:HGNC Symbol;Acc:HGNC:26062]	GO:0016020(membrane),GO:0016021(integral component of membrane)		0.0001	0.0001	0.0001	0.0001	0.0001	0.0001
chr1	AE	1090353	1090428	1090353-1090428	-	ENSG00000131591	ENST00000442117	chromosome 1 open reading frame 159 [Source:HGNC Symbol;Acc:HGNC:26062]	GO:0016020(membrane),GO:0016021(integral component of membrane)		0.353923	0.716737	0.0001	0.183746	0.0001	0.0001
chr1	AE	1090353	1090428	1090353-1090428	-	ENSG00000131591	ENST00000462097	chromosome 1 open reading frame 159 [Source:HGNC Symbol;Acc:HGNC:26062]	GO:0016020(membrane),GO:0016021(integral component of membrane)		0.0001	0.0001	0.0001	0.0001	0.165925	0.0001
chr1	AE	1090353	1090428	1090353-1090428	-	ENSG00000131591	ENST00000465822	chromosome 1 open reading frame 159 [Source:HGNC Symbol;Acc:HGNC:26062]	GO:0016020(membrane),GO:0016021(integral component of membrane)		0.037533	0.012668	0.0001	0.0001	0.0001	0.014947
chr1	AE	1090353	1090428	1090353-1090428	-	ENSG00000131591	ENST00000475119	chromosome 1 open reading frame 159 [Source:HGNC Symbol;Acc:HGNC:26062]	GO:0016020(membrane),GO:0016021(integral component of membrane)		0.154662	0.0001	0.0001	0.085715	0.0001	0.0001
chr1	AE	1090353	1090428	1090353-1090428	-	ENSG00000131591	ENST00000482816	chromosome 1 open reading frame 159 [Source:HGNC Symbol;Acc:HGNC:26062]	GO:0016020(membrane),GO:0016021(integral component of membrane)		0.0001	0.0001	0.0001	0.243966	0.0001	0.0001
chr1	AE	1090353	1090587	1090353-1090587	-	ENSG00000131591	ENST00000473600	chromosome 1 open reading frame 159 [Source:HGNC Symbol;Acc:HGNC:26062]	GO:0016020(membrane),GO:0016021(integral component of membrane)		0.0001	0.089972	0.0001	0.090294	0.039556	0.0001
chr1	AE	1090353	1091374	1090353-1091374	-	ENSG00000131591	ENST00000477196	chromosome 1 open reading frame 159 [Source:HGNC Symbol;Acc:HGNC:26062]	GO:0016020(membrane),GO:0016021(integral component of membrane)		0.024862	0.122688	0.039258	0.014571	0.177492	0.131511
