# Supplementary material for: TK1 expression influences pathogenicity by cell cycle progression, cellular migration, and cellular survival in HCC 1806 breast cancer cells
Source: PLoS One. 2023 Nov 30;18(11):e0293128. doi: 10.1371/journal.pone.0293128 (PMC10688958; doi:10.1371/journal.pone.0293128)
Supplement: S2 Data — RNA-seq was not funding for federally. Excel files shared through LC Sciences are made available in the zip file. (ZIP) [file pone.0293128.s010.zip › S2_Data Availability RNAseq/2_gene_expression_interval.xlsx]

## Sheet: Sheet1
Sample	0-0.1 FI	0.1-0.3 FI	0.3-3.57 FI	3.57-15 FI	15-60 FI	>60 FI
HCC_1806_1	40361(68.61%)	3496(5.94%)	7532(12.80%)	4710(8.01%)	2083(3.54%)	643(1.09%)
HCC_1806_2	40218(68.37%)	3505(5.96%)	7613(12.94%)	4749(8.07%)	2093(3.56%)	647(1.10%)
HCC_1806_3	40166(68.28%)	3615(6.15%)	7640(12.99%)	4710(8.01%)	2037(3.46%)	657(1.12%)
L133_1	40091(68.15%)	3397(5.77%)	7940(13.50%)	4742(8.06%)	1981(3.37%)	674(1.15%)
L133_2	40185(68.31%)	3432(5.83%)	7942(13.50%)	4636(7.88%)	1939(3.30%)	691(1.17%)
L133_3	40425(68.72%)	3329(5.66%)	7670(13.04%)	4730(8.04%)	2012(3.42%)	659(1.12%)
