# Supplementary material for: TK1 expression influences pathogenicity by cell cycle progression, cellular migration, and cellular survival in HCC 1806 breast cancer cells
Source: PLoS One. 2023 Nov 30;18(11):e0293128. doi: 10.1371/journal.pone.0293128 (PMC10688958; doi:10.1371/journal.pone.0293128)
Supplement: S2 Data — RNA-seq was not funding for federally. Excel files shared through LC Sciences are made available in the zip file. (ZIP) [file pone.0293128.s010.zip › S2_Data Availability RNAseq/2_mapped_stat.xlsx]

## Sheet: Sheet1
Sample	Valid reads	Mapped reads	Unique Mapped reads	Multi Mapped reads	PE Mapped reads	Reads map to sense strand	Reads map to antisense strand	Non-splice reads	Splice reads
HCC_1806_1	48969664	47926607(97.87%)	38749976(79.13%)	9176631(18.74%)	43622232(89.08%)	23145919(47.27%)	23164475(47.30%)	26080116(53.26%)	20230278(41.31%)
HCC_1806_2	53095984	51920241(97.79%)	41439862(78.05%)	10480379(19.74%)	46745132(88.04%)	24784973(46.68%)	24803632(46.71%)	28185095(53.08%)	21403510(40.31%)
HCC_1806_3	54140544	52972925(97.84%)	42303391(78.14%)	10669534(19.71%)	47842508(88.37%)	25411077(46.94%)	25432631(46.98%)	29174483(53.89%)	21669225(40.02%)
L133_1	52376998	51290287(97.93%)	40493647(77.31%)	10796640(20.61%)	46547242(88.87%)	24557357(46.89%)	24581372(46.93%)	28165212(53.77%)	20973517(40.04%)
L133_2	53547356	52233645(97.55%)	40991500(76.55%)	11242145(20.99%)	47505016(88.72%)	24912440(46.52%)	24934605(46.57%)	29017971(54.19%)	20829074(38.90%)
L133_3	52484422	51388459(97.91%)	41033398(78.18%)	10355061(19.73%)	46785240(89.14%)	24705026(47.07%)	24724343(47.11%)	27640139(52.66%)	21789230(41.52%)
