# Supplementary material for: TK1 expression influences pathogenicity by cell cycle progression, cellular migration, and cellular survival in HCC 1806 breast cancer cells
Source: PLoS One. 2023 Nov 30;18(11):e0293128. doi: 10.1371/journal.pone.0293128 (PMC10688958; doi:10.1371/journal.pone.0293128)
Supplement: S2 Data — RNA-seq was not funding for federally. Excel files shared through LC Sciences are made available in the zip file. (ZIP) [file pone.0293128.s010.zip › S2_Data Availability RNAseq/2_SNV_INEDL_Position_Type.xlsx]

## Sheet: Sheet1
Sample(SNV)	intergenic	intronic	exonic	UTR3	UTR5	upstream	downstream	splicing		Sample(INDEL)	intergenic	intronic	exonic	UTR3	UTR5	upstream	downstream	splicing
HCC_1806_1	17492	55962	14452	23136	2858	1664	3373	492		HCC_1806_1	798	2612	324	2636	156	109	221	5
HCC_1806_2	19802	63495	14726	23845	2964	1833	3693	492		HCC_1806_2	943	2985	330	2820	167	122	219	9
HCC_1806_3	18949	66425	14690	23744	3024	1883	3718	479		HCC_1806_3	916	3089	285	2800	179	124	232	6
L133_1	16418	59906	14639	23105	2995	2089	3637	539		L133_1	836	3064	348	2886	182	122	239	6
L133_2	16740	63722	14413	23109	2913	1986	3609	464		L133_2	816	3361	323	2784	178	119	250	5
L133_3	15434	56307	14328	22906	2949	1880	3365	496		L133_3	767	2700	331	2763	177	116	240	5
