# Supplementary material for: TK1 expression influences pathogenicity by cell cycle progression, cellular migration, and cellular survival in HCC 1806 breast cancer cells
Source: PLoS One. 2023 Nov 30;18(11):e0293128. doi: 10.1371/journal.pone.0293128 (PMC10688958; doi:10.1371/journal.pone.0293128)
Supplement: S2 Data — RNA-seq was not funding for federally. Excel files shared through LC Sciences are made available in the zip file. (ZIP) [file pone.0293128.s010.zip › S2_Data Availability RNAseq/2_transcript_expression_interval.xlsx]

## Sheet: Sheet1
Sample	0-0.1 FI	0.1-0.3 FI	0.3-3.57 FI	3.57-15 FI	15-60 FI	>60 FI
HCC_1806_1	148824(71.39%)	17007(8.16%)	29897(14.34%)	8342(4.00%)	3260(1.56%)	1130(0.54%)
HCC_1806_2	148222(71.10%)	17219(8.26%)	30263(14.52%)	8344(4.00%)	3273(1.57%)	1139(0.55%)
HCC_1806_3	148417(71.20%)	17604(8.44%)	29846(14.32%)	8210(3.94%)	3200(1.54%)	1183(0.57%)
L133_1	148830(71.39%)	17187(8.24%)	29730(14.26%)	8389(4.02%)	3124(1.50%)	1200(0.58%)
L133_2	150540(72.22%)	16982(8.15%)	28404(13.63%)	8213(3.94%)	3103(1.49%)	1218(0.58%)
L133_3	148872(71.42%)	17107(8.21%)	29733(14.26%)	8380(4.02%)	3186(1.53%)	1182(0.57%)
