# Supplementary material for: TK1 expression influences pathogenicity by cell cycle progression, cellular migration, and cellular survival in HCC 1806 breast cancer cells
Source: PLoS One. 2023 Nov 30;18(11):e0293128. doi: 10.1371/journal.pone.0293128 (PMC10688958; doi:10.1371/journal.pone.0293128)
Supplement: S2 Data — RNA-seq was not funding for federally. Excel files shared through LC Sciences are made available in the zip file. (ZIP) [file pone.0293128.s010.zip › S2_Data Availability RNAseq/3_SNP_Variation_Type.xlsx]

## Sheet: Sheet1
SNP_type	HCC_1806_1	HCC_1806_2	HCC_1806_3	L133_1	L133_2	L133_3
Transition	108426	118738	120953	111540	113724	106308
A-G	54082	59373	60855	56069	57138	53095
C-T	54344	59365	60098	55471	56586	53213
Transversion	39129	42955	42918	40008	41314	38925
A-C	9636	10766	10615	9771	10091	9620
A-T	7715	8342	8486	8027	8500	7951
C-G	12122	12983	13228	12433	12630	11896
G-T	9656	10864	10589	9777	10093	9458
Total	147555	161693	163871	151548	155038	145233
