# Supplementary material for: TK1 expression influences pathogenicity by cell cycle progression, cellular migration, and cellular survival in HCC 1806 breast cancer cells
Source: PLoS One. 2023 Nov 30;18(11):e0293128. doi: 10.1371/journal.pone.0293128 (PMC10688958; doi:10.1371/journal.pone.0293128)
Supplement: S2 Data — RNA-seq was not funding for federally. Excel files shared through LC Sciences are made available in the zip file. (ZIP) [file pone.0293128.s010.zip › S2_Data Availability RNAseq/4_genes_fpkm_expression.xlsx]

## Sheet: Sheet1
gene_id	chr	start	end	strand	gene_name	transcript_id	GO	KEGG	KO_ENTRY	EC	Description	trans_type	FPKM.HCC_1806_1	FPKM.HCC_1806_2	FPKM.HCC_1806_3	FPKM.L133_1	FPKM.L133_2	FPKM.L133_3	count.HCC_1806_1	count.HCC_1806_2	count.HCC_1806_3	count.L133_1	count.L133_2	count.L133_3
ENSG00000000003	chrX	100627109	100637104	-	TSPAN6	ENST00000612152;ENST00000373020;ENST00000614008;ENST00000496771;ENST00000494424	GO:0005515(protein binding);GO:0005887(integral component of plasma membrane);GO:0007166(cell surface receptor signaling pathway);GO:0016020(membrane);GO:0016021(integral component of membrane);GO:0039532(negative regulation of viral-induced cytoplasmic pattern recognition receptor signaling pathway);GO:0043123(positive regulation of I-kappaB kinase/NF-kappaB signaling);GO:0070062(extracellular e…	NA	K17295	NA	tetraspanin 6 [Source:HGNC Symbol;Acc:HGNC:11858]	protein_coding;processed_transcript	5.79122	3.94973	5.76549	3.72388	5.97144	5.47697	2211	1611	2414	1517	2464	2247
ENSG00000000005	chrX	100584936	100599885	+	TNMD	ENST00000373031;ENST00000485971	GO:0001886(endothelial cell morphogenesis);GO:0001937(negative regulation of endothelial cell proliferation);GO:0005515(protein binding);GO:0005634(nucleus);GO:0005635(nuclear envelope);GO:0005737(cytoplasm);GO:0016020(membrane);GO:0016021(integral component of membrane);GO:0016525(negative regulation of angiogenesis);GO:0030948(negative regulation of vascular endothelial growth factor receptor s…	NA	NA	NA	tenomodulin [Source:HGNC Symbol;Acc:HGNC:17757]	protein_coding;processed_transcript	0.0001	0.0001	0.0001	0.0001	0.0001	0.0001	0	0	0	0	0	0
ENSG00000000419	chr20	50934867	50958550	-	DPM1	ENST00000371588;ENST00000466152;ENST00000371582;ENST00000494752;ENST00000371584;ENST00000413082	GO:0004169(dolichyl-phosphate-mannose-protein mannosyltransferase activity);GO:0004582(dolichyl-phosphate beta-D-mannosyltransferase activity);GO:0005515(protein binding);GO:0005537(mannose binding);GO:0005634(nucleus);GO:0005783(endoplasmic reticulum);GO:0005789(endoplasmic reticulum membrane);GO:0006486(protein glycosylation);GO:0006506(GPI anchor biosynthetic process);GO:0016020(membrane);GO:0…	00510(N-Glycan biosynthesis);00510(N-Glycan biosynthesis)	K00721	EC:2.4.1.83	dolichyl-phosphate mannosyltransferase subunit 1, catalytic [Source:HGNC Symbol;Acc:HGNC:3005]	protein_coding;processed_transcript	51.0828	46.7269	45.5993	28.0024	30.9726	29.3633	5191	5073	5081	3033	3403	3204
ENSG00000000457	chr1	169849631	169894267	-	SCYL3	ENST00000367771;ENST00000367770;ENST00000367772;ENST00000423670;ENST00000470238	GO:0004672(protein kinase activity);GO:0005515(protein binding);GO:0005524(ATP binding);GO:0005737(cytoplasm);GO:0005794(Golgi apparatus);GO:0006468(protein phosphorylation);GO:0016477(cell migration);GO:0030027(lamellipodium);GO:0042995(cell projection);GO:0042995(cell projection)	NA	K17542	NA	SCY1 like pseudokinase 3 [Source:HGNC Symbol;Acc:HGNC:19285]	protein_coding;processed_transcript	0.789935	0.638596	0.65637	0.823089	0.802821	0.777665	459	396	418	509	504	485
ENSG00000000460	chr1	169662007	169854080	+	C1orf112	ENST00000498289;ENST00000472795;ENST00000359326;ENST00000496973;ENST00000481744;ENST00000466580;ENST00000459772;ENST00000286031;ENST00000413811	NA	NA	NA	NA	chromosome 1 open reading frame 112 [Source:HGNC Symbol;Acc:HGNC:25565]	processed_transcript;protein_coding;nonsense_mediated_decay	4.07615	4.66763	4.13206	3.99356	4.31825	3.56047	2049	2508	2279	2142	2348	1922
ENSG00000000938	chr1	27612064	27635185	-	FGR	ENST00000374005;ENST00000399173;ENST00000374004;ENST00000374003;ENST00000457296;ENST00000475472;ENST00000468038	GO:0000166(nucleotide binding);GO:0001784(phosphotyrosine residue binding);GO:0002376(immune system process);GO:0002768(immune response-regulating cell surface receptor signaling pathway);GO:0004672(protein kinase activity);GO:0004713(protein tyrosine kinase activity);GO:0004715(non-membrane spanning protein tyrosine kinase activity);GO:0005102(signaling receptor binding);GO:0005515(protein bindi…	04062(Chemokine signaling pathway);04062(Chemokine signaling pathway)	K08891	EC:2.7.10.2	FGR proto-oncogene, Src family tyrosine kinase [Source:HGNC Symbol;Acc:HGNC:3697]	protein_coding;processed_transcript	0.0116251	0.0001	0.0120482	0.0001	0.0122228	0.0001	4	0	4	0	4	0
ENSG00000000971	chr1	196651878	196747504	+	CFH	ENST00000367429;ENST00000630130;ENST00000496761;ENST00000359637;ENST00000466229;ENST00000470918	GO:0002376(immune system process);GO:0005515(protein binding);GO:0005576(extracellular region);GO:0005615(extracellular space);GO:0006956(complement activation);GO:0006957(complement activation, alternative pathway);GO:0008201(heparin binding);GO:0016032(viral process);GO:0030449(regulation of complement activation);GO:0043395(heparan sulfate proteoglycan binding);GO:0045087(innate immune respons…	04610(Complement and coagulation cascades);05150(Staphylococcus aureus infection);05150(Staphylococcus aureus infection)	K04004	NA	complement factor H [Source:HGNC Symbol;Acc:HGNC:4883]	protein_coding;processed_transcript;retained_intron	1.65783	2.0132	1.63352	5.98964	5.19501	5.59235	1139	1477	1230	4378	3852	4119
ENSG00000001036	chr6	143494811	143511690	-	FUCA2	ENST00000002165;ENST00000451668;ENST00000367585	GO:0004560(alpha-L-fucosidase activity);GO:0005515(protein binding);GO:0005576(extracellular region);GO:0005615(extracellular space);GO:0005764(lysosome);GO:0005788(endoplasmic reticulum lumen);GO:0005975(carbohydrate metabolic process);GO:0006004(fucose metabolic process);GO:0008152(metabolic process);GO:0009617(response to bacterium);GO:0016139(glycoside catabolic process);GO:0016787(hydrolase …	00511(Other glycan degradation);00511(Other glycan degradation)	K01206	EC:3.2.1.51	alpha-L-fucosidase 2 [Source:HGNC Symbol;Acc:HGNC:4008]	protein_coding;processed_transcript	53.2854	51.6586	53.1465	35.8445	38.6126	38.3141	12524	12974	13698	8980	9811	9673
ENSG00000001084	chr6	53497341	53548206	-	GCLC	ENST00000509541;ENST00000650454;ENST00000229416;ENST00000616923;ENST00000515580;ENST00000643939;ENST00000513939;ENST00000510837;ENST00000504353;ENST00000514373;ENST00000504525;ENST00000514004;ENST00000505294;ENST00000514933;ENST00000505197	GO:0000166(nucleotide binding);GO:0000287(magnesium ion binding);GO:0003824(catalytic activity);GO:0004357(glutamate-cysteine ligase activity);GO:0005524(ATP binding);GO:0005829(cytosol);GO:0006534(cysteine metabolic process);GO:0006536(glutamate metabolic process);GO:0006749(glutathione metabolic process);GO:0006750(glutathione biosynthetic process);GO:0006979(response to oxidative stress);GO:00…	00270(Cysteine and methionine metabolism);00480(Glutathione metabolism);04216(Ferroptosis);04216(Ferroptosis)	NA	NA	glutamate-cysteine ligase catalytic subunit [Source:HGNC Symbol;Acc:HGNC:4311]	protein_coding;retained_intron;nonsense_mediated_decay;processed_transcript	11.7486	11.9417	10.6285	18.6479	16.8817	20.4797	8553	9287	8484	14466	13283	16008
ENSG00000001167	chr6	41072945	41099976	+	NFYA	ENST00000341376;ENST00000353205	GO:0000978(RNA polymerase II proximal promoter sequence-specific DNA binding);GO:0000980(RNA polymerase II distal enhancer sequence-specific DNA binding);GO:0000981(DNA-binding transcription factor activity, RNA polymerase II-specific);GO:0003677(DNA binding);GO:0003700(DNA-binding transcription factor activity);GO:0005515(protein binding);GO:0005634(nucleus);GO:0005654(nucleoplasm);GO:0006355(re…	04612(Antigen processing and presentation);05152(Tuberculosis);05152(Tuberculosis)	K08064	NA	nuclear transcription factor Y subunit alpha [Source:HGNC Symbol;Acc:HGNC:7804]	protein_coding	14.1406	13.8528	11.992	14.9328	13.96	16.3641	4536	4748	4218	5105	4840	5637
ENSG00000001460	chr1	24356999	24416934	-	STPG1	ENST00000337248;ENST00000374409;ENST00000003583;ENST00000468303;ENST00000497384;ENST00000438866;ENST00000435187;ENST00000483261;ENST00000498488;ENST00000483528;ENST00000475760;ENST00000492753	GO:0003674(molecular_function);GO:0005634(nucleus);GO:0005737(cytoplasm);GO:0005739(mitochondrion);GO:0006915(apoptotic process);GO:0043065(positive regulation of apoptotic process);GO:0090073(positive regulation of protein homodimerization activity);GO:1902110(positive regulation of mitochondrial membrane permeability involved in apoptotic process);GO:1902110(positive regulation of mitochondrial…	NA	NA	NA	sperm tail PG-rich repeat containing 1 [Source:HGNC Symbol;Acc:HGNC:28070]	protein_coding;processed_transcript	2.24234	2.57908	2.37413	1.13379	1.5816	1.8144	1612	1979	1870	871	1229	1399
ENSG00000001461	chr1	24415802	24472976	+	NIPAL3	ENST00000374399;ENST00000003912;ENST00000488155;ENST00000358028;ENST00000339255;ENST00000475663;ENST00000432012	GO:0005515(protein binding);GO:0015095(magnesium ion transmembrane transporter activity);GO:0015693(magnesium ion transport);GO:0016020(membrane);GO:0016021(integral component of membrane);GO:1903830(magnesium ion transmembrane transport);GO:1903830(magnesium ion transmembrane transport)	NA	K22733	NA	NIPA like domain containing 3 [Source:HGNC Symbol;Acc:HGNC:25233]	protein_coding;processed_transcript	4.31856	4.35331	4.30381	4.91201	4.95273	5.01683	3418	3679	3734	4143	4234	4263
ENSG00000001497	chrX	65512582	65534775	-	LAS1L	ENST00000374807;ENST00000374811;ENST00000374804;ENST00000484069;ENST00000469091	GO:0000460(maturation of 5.8S rRNA);GO:0000470(maturation of LSU-rRNA);GO:0003723(RNA binding);GO:0005634(nucleus);GO:0005654(nucleoplasm);GO:0005730(nucleolus);GO:0005737(cytoplasm);GO:0006364(rRNA processing);GO:0016020(membrane);GO:0030687(preribosome, large subunit precursor);GO:0071339(MLL1 complex);GO:0071339(MLL1 complex)	NA	K16912	NA	LAS1 like, ribosome biogenesis factor [Source:HGNC Symbol;Acc:HGNC:25726]	protein_coding;nonsense_mediated_decay	13.1329	12.9894	14.2015	10.2804	9.71055	10.9894	6179	6530	7326	5157	4938	5553
ENSG00000001561	chr6	46129989	46146688	+	ENPP4	ENST00000321037	GO:0003824(catalytic activity);GO:0005886(plasma membrane);GO:0007596(blood coagulation);GO:0007599(hemostasis);GO:0016020(membrane);GO:0016021(integral component of membrane);GO:0016787(hydrolase activity);GO:0030194(positive regulation of blood coagulation);GO:0043312(neutrophil degranulation);GO:0046130(purine ribonucleoside catabolic process);GO:0046872(metal ion binding);GO:0047710(bis(5'-ad…	00230(Purine metabolism)	K18424	EC:3.6.1.29	ectonucleotide pyrophosphatase/phosphodiesterase 4 [Source:HGNC Symbol;Acc:HGNC:3359]	protein_coding	0.489339	0.644472	0.61003	1.50215	1.33787	1.53959	192	270	262	626	566	647
ENSG00000001617	chr3	50155045	50189075	+	SEMA3F	ENST00000414301;ENST00000450338;ENST00000413852;ENST00000002829;ENST00000426511;ENST00000434342;ENST00000420831;ENST00000493743;ENST00000470737	GO:0001755(neural crest cell migration);GO:0005515(protein binding);GO:0005576(extracellular region);GO:0005615(extracellular space);GO:0005887(integral component of plasma membrane);GO:0007411(axon guidance);GO:0021612(facial nerve structural organization);GO:0021637(trigeminal nerve structural organization);GO:0021675(nerve development);GO:0021785(branchiomotor neuron axon guidance);GO:0030215(…	04360(Axon guidance);04360(Axon guidance)	K06840	NA	semaphorin 3F [Source:HGNC Symbol;Acc:HGNC:10728]	protein_coding;retained_intron	1.81517	1.75949	2.0668	2.26346	1.97765	2.40024	739	766	922	984	871	1049
ENSG00000001626	chr7	117465784	117715948	+	CFTR	ENST00000546407;ENST00000446805;ENST00000003084;ENST00000647639;ENST00000647978;ENST00000648260;ENST00000649406;ENST00000649850;ENST00000426809;ENST00000649781;ENST00000472848;ENST00000647720;ENST00000468795;ENST00000600166;ENST00000429014;ENST00000608965;ENST00000610149;ENST00000621535	GO:0000166(nucleotide binding);GO:0005254(chloride channel activity);GO:0005260(intracellularly ATP-gated chloride channel activity);GO:0005515(protein binding);GO:0005524(ATP binding);GO:0005634(nucleus);GO:0005737(cytoplasm);GO:0005765(lysosomal membrane);GO:0005768(endosome);GO:0005769(early endosome);GO:0005783(endoplasmic reticulum);GO:0005789(endoplasmic reticulum membrane);GO:0005829(cytos…	02010(ABC transporters);04024(cAMP signaling pathway);04152(AMPK signaling pathway);04530(Tight junction);04971(Gastric acid secretion);04972(Pancreatic secretion);04976(Bile secretion);05110(Vibrio cholerae infection);05110(Vibrio cholerae infection)	NA	NA	cystic fibrosis transmembrane conductance regulator [Source:HGNC Symbol;Acc:HGNC:1884]	processed_transcript;protein_coding;nonsense_mediated_decay;retained_intron	0.0001	0.0044761	0.0001	0.0001	0.0001	0.0001	0	4	0	0	0	0
ENSG00000001629	chr7	92245974	92401383	+	ANKIB1	ENST00000265742;ENST00000442183;ENST00000439883;ENST00000486698;ENST00000413588;ENST00000422095;ENST00000465883	GO:0000151(ubiquitin ligase complex);GO:0000209(protein polyubiquitination);GO:0004842(ubiquitin-protein transferase activity);GO:0005515(protein binding);GO:0005737(cytoplasm);GO:0006511(ubiquitin-dependent protein catabolic process);GO:0016567(protein ubiquitination);GO:0016740(transferase activity);GO:0031624(ubiquitin conjugating enzyme binding);GO:0032436(positive regulation of proteasomal u…	NA	K11967	EC:2.3.2.31	ankyrin repeat and IBR domain containing 1 [Source:HGNC Symbol;Acc:HGNC:22215]	protein_coding;nonsense_mediated_decay;processed_transcript;retained_intron	8.19094	8.48955	6.97817	5.25139	4.75676	6.01806	5094	5642	4760	3481	3199	4021
ENSG00000001630	chr7	92112153	92134803	-	CYP51A1	ENST00000003100;ENST00000450723;ENST00000422867;ENST00000482924	GO:0004497(monooxygenase activity);GO:0005506(iron ion binding);GO:0005783(endoplasmic reticulum);GO:0005789(endoplasmic reticulum membrane);GO:0005886(plasma membrane);GO:0006629(lipid metabolic process);GO:0006694(steroid biosynthetic process);GO:0006695(cholesterol biosynthetic process);GO:0008202(steroid metabolic process);GO:0008203(cholesterol metabolic process);GO:0008398(sterol 14-demethy…	00100(Steroid biosynthesis);00100(Steroid biosynthesis)	K05917	EC:1.14.14.154	cytochrome P450 family 51 subfamily A member 1 [Source:HGNC Symbol;Acc:HGNC:2649]	protein_coding;retained_intron	15.3118	16.439	13.7761	15.7166	14.4718	16.0869	4548	5218	4487	4975	4648	5132
ENSG00000001631	chr7	92198969	92246166	-	KRIT1	ENST00000394507;ENST00000486261;ENST00000340022;ENST00000475770;ENST00000412043;ENST00000394505;ENST00000394503;ENST00000487168;ENST00000445516;ENST00000458177;ENST00000433016;ENST00000454017;ENST00000440209;ENST00000430102;ENST00000470309;ENST00000413688;ENST00000458493;ENST00000452773;ENST00000425919;ENST00000444960;ENST00000422347;ENST00000425073;ENST00000466166;ENST00000489087	GO:0001525(angiogenesis);GO:0001937(negative regulation of endothelial cell proliferation);GO:0005515(protein binding);GO:0005546(phosphatidylinositol-4,5-bisphosphate binding);GO:0005615(extracellular space);GO:0005737(cytoplasm);GO:0005856(cytoskeleton);GO:0005874(microtubule);GO:0005886(plasma membrane);GO:0005911(cell-cell junction);GO:0007264(small GTPase mediated signal transduction);GO:000…	04015(Rap1 signaling pathway);04015(Rap1 signaling pathway)	NA	NA	KRIT1, ankyrin repeat containing [Source:HGNC Symbol;Acc:HGNC:1573]	protein_coding;retained_intron;processed_transcript	3.87973	4.22855	3.41621	3.30191	2.76148	3.91902	2031	2365	1960	1842	1561	2204
ENSG00000002016	chr12	912077	949722	-	RAD52	ENST00000358495;ENST00000228345;ENST00000468231;ENST00000481052;ENST00000430095;ENST00000488642;ENST00000535376;ENST00000542297;ENST00000543912;ENST00000461568;ENST00000463750;ENST00000536177;ENST00000542584;ENST00000545564;ENST00000545967;ENST00000542785;ENST00000397230;ENST00000544742;ENST00000541619	GO:0000724(double-strand break repair via homologous recombination);GO:0000730(DNA recombinase assembly);GO:0003677(DNA binding);GO:0003697(single-stranded DNA binding);GO:0005515(protein binding);GO:0005634(nucleus);GO:0005654(nucleoplasm);GO:0006281(DNA repair);GO:0006302(double-strand break repair);GO:0006310(DNA recombination);GO:0006312(mitotic recombination);GO:0006974(cellular response to …	03440(Homologous recombination);03440(Homologous recombination)	K10873	NA	RAD52 homolog, DNA repair protein [Source:HGNC Symbol;Acc:HGNC:9824]	protein_coding;retained_intron;nonsense_mediated_decay;processed_transcript	1.25818	0.881012	1.15582	1.22191	0.781101	1.1402	449	336	451	463	302	434
ENSG00000002079	chr7	99238829	99311130	+	MYH16	ENST00000439784;ENST00000453194;ENST00000425880;ENST00000452010;ENST00000429079	NA	NA	NA	NA	myosin heavy chain 16 pseudogene [Source:HGNC Symbol;Acc:HGNC:31038]	transcribed_unitary_pseudogene;processed_transcript;retained_intron	0.379613	0.453407	0.38899	0.561659	0.395562	0.582591	203	258	228	320	228	334
ENSG00000002330	chr11	64269830	64284669	-	BAD	ENST00000394532;ENST00000309032;ENST00000544785;ENST00000394531;ENST00000493798;ENST00000492141;ENST00000544271	GO:0001666(response to hypoxia);GO:0001836(release of cytochrome c from mitochondria);GO:0001844(protein insertion into mitochondrial membrane involved in apoptotic signaling pathway);GO:0005515(protein binding);GO:0005543(phospholipid binding);GO:0005737(cytoplasm);GO:0005739(mitochondrion);GO:0005741(mitochondrial outer membrane);GO:0005829(cytosol);GO:0006007(glucose catabolic process);GO:0006…	01521(EGFR tyrosine kinase inhibitor resistance);01522(Endocrine resistance);01524(Platinum drug resistance);04012(ErbB signaling pathway);04014(Ras signaling pathway);04022(cGMP-PKG signaling pathway);04024(cAMP signaling pathway);04062(Chemokine signaling pathway);04140(Autophagy - animal);04151(PI3K-Akt signaling pathway);04210(Apoptosis);04370(VEGF signaling pathway);04510(Focal adhesion);047…	NA	NA	BCL2 associated agonist of cell death [Source:HGNC Symbol;Acc:HGNC:936]	protein_coding;retained_intron	18.2946	16.5901	14.7493	22.7363	22.3175	18.5963	2633	2550	2328	3486	3471	2873
ENSG00000002549	chr4	17577192	17607968	+	LAP3	ENST00000226299;ENST00000618908;ENST00000508497;ENST00000512397;ENST00000606142;ENST00000509583;ENST00000507960;ENST00000508014;ENST00000513105;ENST00000504614;ENST00000503467	GO:0004177(aminopeptidase activity);GO:0005622(intracellular);GO:0005634(nucleus);GO:0005654(nucleoplasm);GO:0005737(cytoplasm);GO:0005802(trans-Golgi network);GO:0005829(cytosol);GO:0005925(focal adhesion);GO:0006508(proteolysis);GO:0008233(peptidase activity);GO:0008235(metalloexopeptidase activity);GO:0016787(hydrolase activity);GO:0019538(protein metabolic process);GO:0030145(manganese ion bi…	00330(Arginine and proline metabolism);00480(Glutathione metabolism);00480(Glutathione metabolism)	K11142	3.4.11.5;EC:3.4.11.1	leucine aminopeptidase 3 [Source:HGNC Symbol;Acc:HGNC:18449]	protein_coding;retained_intron;nonsense_mediated_decay;processed_transcript	17.8534	17.5092	15.8378	21.0792	22.2001	24.8204	5689	5964	5536	7159	7647	8494
ENSG00000002586	chrX	2691187	2741300	+	CD99	ENST00000611428;ENST00000381187;ENST00000381184;ENST00000647297;ENST00000645950;ENST00000381192;ENST00000482405;ENST00000624481;ENST00000646103;ENST00000381180;ENST00000623253;ENST00000449611;ENST00000482293;ENST00000497752;ENST00000381177	GO:0005515(protein binding);GO:0005737(cytoplasm);GO:0005886(plasma membrane);GO:0005887(integral component of plasma membrane);GO:0005925(focal adhesion);GO:0007155(cell adhesion);GO:0016020(membrane);GO:0016021(integral component of membrane);GO:0050776(regulation of immune response);GO:0050776(regulation of immune response)	04514(Cell adhesion molecules (CAMs));04670(Leukocyte transendothelial migration);04670(Leukocyte transendothelial migration)	K06520	NA	CD99 molecule (Xg blood group) [Source:HGNC Symbol;Acc:HGNC:7082]	protein_coding;retained_intron;nonsense_mediated_decay;processed_transcript	9.09642	9.19096	10.9421	10.8074	12.3402	10.0419	3724	4021	4911	4716	5459	4412
ENSG00000002587	chr4	11393150	11428894	-	HS3ST1	ENST00000002596;ENST00000514690;ENST00000510712	GO:0005794(Golgi apparatus);GO:0005796(Golgi lumen);GO:0006024(glycosaminoglycan biosynthetic process);GO:0008146(sulfotransferase activity);GO:0008467([heparan sulfate]-glucosamine 3-sulfotransferase 1 activity);GO:0015012(heparan sulfate proteoglycan biosynthetic process);GO:0016740(transferase activity);GO:0034483(heparan sulfate sulfotransferase activity);GO:0034483(heparan sulfate sulfotrans…	00534(Glycosaminoglycan biosynthesis - heparan sulfate / heparin);00534(Glycosaminoglycan biosynthesis - heparan sulfate / heparin)	K01024	EC:2.8.2.23	heparan sulfate-glucosamine 3-sulfotransferase 1 [Source:HGNC Symbol;Acc:HGNC:5194]	protein_coding	2.06287	1.89839	1.89032	0.938942	1.17879	1.00125	1293	1271	1299	628	798	673
ENSG00000002726	chr7	150824627	150861504	+	AOC1	ENST00000493429;ENST00000467291;ENST00000460213;ENST00000360937;ENST00000416793;ENST00000483043;ENST00000480582	GO:0005507(copper ion binding);GO:0005509(calcium ion binding);GO:0005576(extracellular region);GO:0005615(extracellular space);GO:0005777(peroxisome);GO:0005886(plasma membrane);GO:0005923(bicellular tight junction);GO:0006805(xenobiotic metabolic process);GO:0008131(primary amine oxidase activity);GO:0008144(drug binding);GO:0008201(heparin binding);GO:0008270(zinc ion binding);GO:0009308(amine…	00330(Arginine and proline metabolism);00340(Histidine metabolism);00380(Tryptophan metabolism);00380(Tryptophan metabolism)	NA	NA	amine oxidase, copper containing 1 [Source:HGNC Symbol;Acc:HGNC:80]	protein_coding;processed_transcript	0.0001	0.0328068	0.0105801	0.0242003	0.0001	0.0108799	0	12	4	9	0	4
ENSG00000002745	chr7	121325367	121341104	+	WNT16	ENST00000361301;ENST00000222462	GO:0003408(optic cup formation involved in camera-type eye development);GO:0005102(signaling receptor binding);GO:0005109(frizzled binding);GO:0005576(extracellular region);GO:0005615(extracellular space);GO:0005737(cytoplasm);GO:0007275(multicellular organism development);GO:0010628(positive regulation of gene expression);GO:0014068(positive regulation of phosphatidylinositol 3-kinase signaling)…	04150(mTOR signaling pathway);04310(Wnt signaling pathway);04390(Hippo signaling pathway);04550(Signaling pathways regulating pluripotency of stem cells);04916(Melanogenesis);04934(Cushing syndrome);05165(Human papillomavirus infection);05200(Pathways in cancer);05202(Transcriptional misregulation in cancer);05205(Proteoglycans in cancer);05217(Basal cell carcinoma);05224(Breast cancer);05225(Hep…	K01558	NA	Wnt family member 16 [Source:HGNC Symbol;Acc:HGNC:16267]	protein_coding	0.0203418	0.0001	0.0373194	0.0126627	0.0240023	0.0001	6	0	12	4	8	0
ENSG00000002746	chr7	43112629	43562052	+	HECW1	ENST00000490954;ENST00000453890;ENST00000395891;ENST00000492310;ENST00000471527;ENST00000493057;ENST00000464944;ENST00000481031;ENST00000471043;ENST00000461842;ENST00000429529	GO:0000209(protein polyubiquitination);GO:0004842(ubiquitin-protein transferase activity);GO:0005515(protein binding);GO:0005737(cytoplasm);GO:0005829(cytosol);GO:0006511(ubiquitin-dependent protein catabolic process);GO:0016567(protein ubiquitination);GO:0016740(transferase activity);GO:0043161(proteasome-mediated ubiquitin-dependent protein catabolic process);GO:0045732(positive regulation of p…	NA	K12167	EC:2.3.2.26	HECT, C2 and WW domain containing E3 ubiquitin protein ligase 1 [Source:HGNC Symbol;Acc:HGNC:22195]	processed_transcript;protein_coding	0.00953044	0.0198681	0.0311805	0.0358262	0.0470004	0.0178609	12	26	42	46	60	23
ENSG00000002822	chr7	1815793	2233243	-	MAD1L1	ENST00000481633;ENST00000265854;ENST00000402746;ENST00000399654;ENST00000406869;ENST00000468372;ENST00000496548;ENST00000477172;ENST00000450235;ENST00000437877;ENST00000438959;ENST00000444373;ENST00000421113;ENST00000483165;ENST00000491858;ENST00000464742;ENST00000459731;ENST00000486340;ENST00000469871;ENST00000445959;ENST00000429625;ENST00000455998;ENST00000429779	GO:0000775(chromosome, centromeric region);GO:0000776(kinetochore);GO:0000777(condensed chromosome kinetochore);GO:0000922(spindle pole);GO:0005515(protein binding);GO:0005634(nucleus);GO:0005635(nuclear envelope);GO:0005694(chromosome);GO:0005737(cytoplasm);GO:0005813(centrosome);GO:0005815(microtubule organizing center);GO:0005819(spindle);GO:0005829(cytosol);GO:0005856(cytoskeleton);GO:0007049…	04110(Cell cycle);04114(Oocyte meiosis);04914(Progesterone-mediated oocyte maturation);05166(Human T-cell leukemia virus 1 infection);05203(Viral carcinogenesis);05203(Viral carcinogenesis)	NA	NA	mitotic arrest deficient 1 like 1 [Source:HGNC Symbol;Acc:HGNC:6762]	processed_transcript;protein_coding;retained_intron	9.32335	9.16302	9.77321	7.10257	7.18379	7.60432	5677	5962	6526	4608	4729	4973
ENSG00000002834	chr17	38869859	38921769	+	LASP1	ENST00000433206;ENST00000585841;ENST00000318008;ENST00000584106;ENST00000443937;ENST00000435347;ENST00000419929;ENST00000581485;ENST00000579123	GO:0003779(actin binding);GO:0005070(SH3/SH2 adaptor activity);GO:0005515(protein binding);GO:0005737(cytoplasm);GO:0005856(cytoskeleton);GO:0005925(focal adhesion);GO:0005938(cell cortex);GO:0006811(ion transport);GO:0009967(positive regulation of signal transduction);GO:0015075(ion transmembrane transporter activity);GO:0030864(cortical actin cytoskeleton);GO:0034220(ion transmembrane transport…	NA	NA	NA	LIM and SH3 protein 1 [Source:HGNC Symbol;Acc:HGNC:6513]	protein_coding;nonsense_mediated_decay;retained_intron	65.9599	63.1876	64.02	53.7457	49.3022	5.91223	39194	40120	41715	34037	31667	3776
ENSG00000002919	chr17	48103357	48122743	+	SNX11	ENST00000581298;ENST00000578861;ENST00000580219;ENST00000452859;ENST00000393405;ENST00000580875;ENST00000581705;ENST00000359238;ENST00000583320;ENST00000582104;ENST00000584335;ENST00000582481;ENST00000577310	GO:0005515(protein binding);GO:0005623(cell);GO:0005768(endosome);GO:0006886(intracellular protein transport);GO:0008289(lipid binding);GO:0015031(protein transport);GO:0016020(membrane);GO:0016050(vesicle organization);GO:0035091(phosphatidylinositol binding);GO:1901981(phosphatidylinositol phosphate binding);GO:1901981(phosphatidylinositol phosphate binding)	NA	K17924	NA	sorting nexin 11 [Source:HGNC Symbol;Acc:HGNC:14975]	protein_coding;processed_transcript;retained_intron;nonsense_mediated_decay	7.85053	6.05846	7.07367	6.96487	6.91751	6.99686	2386	1967	2358	2255	2274	2284
ENSG00000002933	chr7	150800403	150805118	+	TMEM176A	ENST00000484928;ENST00000004103;ENST00000494349;ENST00000475710;ENST00000461345;ENST00000475536;ENST00000468689;ENST00000462826;ENST00000475007;ENST00000481305;ENST00000474166	GO:0016020(membrane);GO:0016021(integral component of membrane);GO:2001199(negative regulation of dendritic cell differentiation);GO:2001199(negative regulation of dendritic cell differentiation)	NA	NA	NA	transmembrane protein 176A [Source:HGNC Symbol;Acc:HGNC:24930]	protein_coding;retained_intron	0.0001	0.0001	0.0001	0.0001	0.0001	0.0001	0	0	0	0	0	0
ENSG00000003056	chr12	8940361	8949761	-	M6PR	ENST00000000412;ENST00000539143;ENST00000541507;ENST00000536844;ENST00000544193;ENST00000543704;ENST00000537621;ENST00000543258;ENST00000543834;ENST00000544245;ENST00000540837;ENST00000543845;ENST00000543159	GO:0004888(transmembrane signaling receptor activity);GO:0005515(protein binding);GO:0005537(mannose binding);GO:0005764(lysosome);GO:0005765(lysosomal membrane);GO:0005768(endosome);GO:0005770(late endosome);GO:0005794(Golgi apparatus);GO:0005802(trans-Golgi network);GO:0005886(plasma membrane);GO:0005887(integral component of plasma membrane);GO:0006622(protein targeting to lysosome);GO:0006898…	04142(Lysosome);04145(Phagosome);04145(Phagosome)	K10089	NA	mannose-6-phosphate receptor, cation dependent [Source:HGNC Symbol;Acc:HGNC:6752]	protein_coding;nonsense_mediated_decay;retained_intron	24.3009	20.6374	18.8751	25.0297	34.5553	37.4432	7337	6655	6249	8054	11273	12135
ENSG00000003096	chrX	117897813	118116865	-	KLHL13	ENST00000371882;ENST00000371876;ENST00000371878;ENST00000262820;ENST00000540167;ENST00000545703;ENST00000541812;ENST00000469946;ENST00000453826	GO:0004842(ubiquitin-protein transferase activity);GO:0005515(protein binding);GO:0005829(cytosol);GO:0007049(cell cycle);GO:0016567(protein ubiquitination);GO:0030496(midbody);GO:0031463(Cul3-RING ubiquitin ligase complex);GO:0032465(regulation of cytokinesis);GO:0043687(post-translational protein modification);GO:0051301(cell division);GO:0051301(cell division)	04120(Ubiquitin mediated proteolysis);04120(Ubiquitin mediated proteolysis)	K10447	NA	kelch like family member 13 [Source:HGNC Symbol;Acc:HGNC:22931]	protein_coding	1.37546	1.47478	1.18123	2.70754	2.52866	2.44478	809	928	763	1698	1607	1545
ENSG00000003137	chr2	72129238	72148038	-	CYP26B1	ENST00000546307;ENST00000001146;ENST00000412253;ENST00000474509;ENST00000461519	GO:0001709(cell fate determination);GO:0001768(establishment of T cell polarity);GO:0001822(kidney development);GO:0001972(retinoic acid binding);GO:0004497(monooxygenase activity);GO:0005506(iron ion binding);GO:0005737(cytoplasm);GO:0005783(endoplasmic reticulum);GO:0005789(endoplasmic reticulum membrane);GO:0006766(vitamin metabolic process);GO:0006805(xenobiotic metabolic process);GO:0006954(…	00830(Retinol metabolism);00830(Retinol metabolism)	K12664	NA	cytochrome P450 family 26 subfamily B member 1 [Source:HGNC Symbol;Acc:HGNC:20581]	protein_coding	0.120315	0.0929654	0.309535	0.419016	0.266013	0.5053	51	43	144	189	122	230
ENSG00000003147	chr7	8113184	8262612	-	ICA1	ENST00000402384;ENST00000406470;ENST00000650486;ENST00000265577;ENST00000396675;ENST00000455539;ENST00000339809;ENST00000401396;ENST00000422063;ENST00000486677;ENST00000470696;ENST00000407906;ENST00000317367;ENST00000490041;ENST00000447326;ENST00000476942;ENST00000430867;ENST00000457755;ENST00000446305	GO:0000139(Golgi membrane);GO:0003674(molecular_function);GO:0005515(protein binding);GO:0005737(cytoplasm);GO:0005794(Golgi apparatus);GO:0005829(cytosol);GO:0006836(neurotransmitter transport);GO:0016020(membrane);GO:0016021(integral component of membrane);GO:0019904(protein domain specific binding);GO:0030054(cell junction);GO:0030658(transport vesicle membrane);GO:0030667(secretory granule me…	04940(Type I diabetes mellitus);04940(Type I diabetes mellitus)	K19863	NA	islet cell autoantigen 1 [Source:HGNC Symbol;Acc:HGNC:5343]	protein_coding;nonsense_mediated_decay;processed_transcript;retained_intron	0.19683	0.183079	0.168985	1.08626	1.74803	1.40834	82	83	77	479	778	625
ENSG00000003249	chr16	90004865	90019473	-	DBNDD1	ENST00000304733;ENST00000002501;ENST00000623401;ENST00000392973;ENST00000568838;ENST00000568662;ENST00000568330	GO:0005737(cytoplasm);GO:0005737(cytoplasm)	NA	NA	NA	dysbindin domain containing 1 [Source:HGNC Symbol;Acc:HGNC:28455]	protein_coding;TEC;retained_intron;nonsense_mediated_decay	0.86216	1.22633	1.19505	2.75587	2.91265	2.55708	348	531	529	1187	1271	1109
ENSG00000003393	chr2	201700267	201780956	-	ALS2	ENST00000264276;ENST00000439495;ENST00000489440;ENST00000482891;ENST00000494017;ENST00000483703;ENST00000482789;ENST00000467448;ENST00000496244;ENST00000409632;ENST00000410052;ENST00000462747	GO:0001662(behavioral fear response);GO:0001701(in utero embryonic development);GO:0001726(ruffle);GO:0001881(receptor recycling);GO:0005085(guanyl-nucleotide exchange factor activity);GO:0005089(Rho guanyl-nucleotide exchange factor activity);GO:0005515(protein binding);GO:0005737(cytoplasm);GO:0005769(early endosome);GO:0005813(centrosome);GO:0005829(cytosol);GO:0006979(response to oxidative st…	05014(Amyotrophic lateral sclerosis (ALS));05014(Amyotrophic lateral sclerosis (ALS))	K04575	NA	ALS2, alsin Rho guanine nucleotide exchange factor [Source:HGNC Symbol;Acc:HGNC:443]	protein_coding;nonsense_mediated_decay;processed_transcript;retained_intron	3.07388	3.07391	2.8592	2.41836	2.43308	2.94117	2703	2888	2757	2267	2313	2778
ENSG00000003400	chr2	201182881	201229406	+	CASP10	ENST00000286186;ENST00000360132;ENST00000460140;ENST00000272879;ENST00000438843;ENST00000374650;ENST00000346817;ENST00000313728;ENST00000448480;ENST00000484926;ENST00000492363;ENST00000471191;ENST00000485408	GO:0004197(cysteine-type endopeptidase activity);GO:0005515(protein binding);GO:0005737(cytoplasm);GO:0005829(cytosol);GO:0006508(proteolysis);GO:0006915(apoptotic process);GO:0006919(activation of cysteine-type endopeptidase activity involved in apoptotic process);GO:0007166(cell surface receptor signaling pathway);GO:0008233(peptidase activity);GO:0008234(cysteine-type peptidase activity);GO:00…	04210(Apoptosis);04622(RIG-I-like receptor signaling pathway);04668(TNF signaling pathway);05152(Tuberculosis);05161(Hepatitis B);05161(Hepatitis B)	NA	NA	caspase 10 [Source:HGNC Symbol;Acc:HGNC:1500]	protein_coding;retained_intron;nonsense_mediated_decay;processed_transcript	0.98625	1.06153	1.0668	0.939938	0.177	1.07393	634	730	753	644	129	742
ENSG00000003402	chr2	201116154	201176687	+	CFLAR	ENST00000443227;ENST00000309955;ENST00000341222;ENST00000341582;ENST00000342795;ENST00000395148;ENST00000441224;ENST00000433445;ENST00000423241;ENST00000490965;ENST00000439154;ENST00000425030;ENST00000417748;ENST00000440180;ENST00000461820;ENST00000457277;ENST00000461422;ENST00000494258;ENST00000470178;ENST00000462763;ENST00000479953;ENST00000460961;ENST00000340870;ENST00000474842;ENST00000470664	GO:0001666(response to hypoxia);GO:0002020(protease binding);GO:0004197(cysteine-type endopeptidase activity);GO:0005123(death receptor binding);GO:0005515(protein binding);GO:0005737(cytoplasm);GO:0005829(cytosol);GO:0006508(proteolysis);GO:0006915(apoptotic process);GO:0007519(skeletal muscle tissue development);GO:0008047(enzyme activator activity);GO:0008234(cysteine-type peptidase activity);…	04064(NF-kappa B signaling pathway);04140(Autophagy - animal);04210(Apoptosis);04217(Necroptosis);04668(TNF signaling pathway);05142(Chagas disease (American trypanosomiasis));05160(Hepatitis C);05160(Hepatitis C)	K04724	NA	CASP8 and FADD like apoptosis regulator [Source:HGNC Symbol;Acc:HGNC:1876]	protein_coding;processed_transcript;nonsense_mediated_decay;retained_intron	0.876823	0.848509	0.627189	0.302362	0.386964	0.371763	1668	1725	1312	617	802	763
ENSG00000003436	chr2	187464230	187554492	-	TFPI	ENST00000392365;ENST00000233156;ENST00000481132;ENST00000435414;ENST00000409676;ENST00000339091;ENST00000481389;ENST00000437725;ENST00000421427;ENST00000453013;ENST00000417013;ENST00000420747	GO:0004866(endopeptidase inhibitor activity);GO:0004867(serine-type endopeptidase inhibitor activity);GO:0005576(extracellular region);GO:0005615(extracellular space);GO:0005783(endoplasmic reticulum);GO:0005886(plasma membrane);GO:0005901(caveola);GO:0007596(blood coagulation);GO:0007598(blood coagulation, extrinsic pathway);GO:0007599(hemostasis);GO:0009986(cell surface);GO:0010466(negative reg…	04610(Complement and coagulation cascades);04610(Complement and coagulation cascades)	K03909	NA	tissue factor pathway inhibitor [Source:HGNC Symbol;Acc:HGNC:11760]	protein_coding;retained_intron	0.717139	0.859793	0.710953	1.43857	1.24336	1.28251	710	910	773	1516	1329	1363
ENSG00000003509	chr2	37231631	37249160	+	NDUFAF7	ENST00000455230;ENST00000002125;ENST00000474154;ENST00000336237;ENST00000431821;ENST00000416653;ENST00000469831;ENST00000483999;ENST00000439218;ENST00000432075;ENST00000474257;ENST00000419278;ENST00000441905	GO:0005515(protein binding);GO:0005615(extracellular space);GO:0005739(mitochondrion);GO:0005759(mitochondrial matrix);GO:0008168(methyltransferase activity);GO:0016740(transferase activity);GO:0019899(enzyme binding);GO:0019918(peptidyl-arginine methylation, to symmetrical-dimethyl arginine);GO:0032259(methylation);GO:0032981(mitochondrial respiratory chain complex I assembly);GO:0035243(protein…	04714(Thermogenesis);04714(Thermogenesis)	K18164	NA	NADH:ubiquinone oxidoreductase complex assembly factor 7 [Source:HGNC Symbol;Acc:HGNC:28816]	nonsense_mediated_decay;protein_coding;retained_intron;processed_transcript	5.90149	6.13287	6.29567	11.6874	12.2134	10.9278	1815	2016	2124	3833	4062	3609
ENSG00000003756	chr3	50088908	50119021	+	RBM5	ENST00000347869;ENST00000469838;ENST00000404526;ENST00000441305;ENST00000433556;ENST00000438369;ENST00000464087;ENST00000492472;ENST00000437500;ENST00000417905;ENST00000395174;ENST00000496179;ENST00000462025;ENST00000471995;ENST00000474818;ENST00000494360;ENST00000441812;ENST00000489437;ENST00000474470;ENST00000475128;ENST00000493993;ENST00000475590;ENST00000492430;ENST00000479275;ENST00000464988…	GO:0000245(spliceosomal complex assembly);GO:0000381(regulation of alternative mRNA splicing, via spliceosome);GO:0000398(mRNA splicing, via spliceosome);GO:0003676(nucleic acid binding);GO:0003677(DNA binding);GO:0003723(RNA binding);GO:0003729(mRNA binding);GO:0005515(protein binding);GO:0005634(nucleus);GO:0005654(nucleoplasm);GO:0005681(spliceosomal complex);GO:0006396(RNA processing);GO:0006…	NA	K13094	NA	RNA binding motif protein 5 [Source:HGNC Symbol;Acc:HGNC:9902]	protein_coding;retained_intron;nonsense_mediated_decay;processed_transcript	3.72962	3.46147	3.63944	2.77849	2.24525	3.43325	3263	3239	3493	2593	2125	3227
ENSG00000003987	chr8	17296794	17413351	-	MTMR7	ENST00000180173;ENST00000521857;ENST00000519590;ENST00000519763;ENST00000517317;ENST00000519122;ENST00000518272;ENST00000523571;ENST00000521177	GO:0004438(phosphatidylinositol-3-phosphatase activity);GO:0004725(protein tyrosine phosphatase activity);GO:0005515(protein binding);GO:0005737(cytoplasm);GO:0005829(cytosol);GO:0006470(protein dephosphorylation);GO:0006661(phosphatidylinositol biosynthetic process);GO:0012505(endomembrane system);GO:0016020(membrane);GO:0016311(dephosphorylation);GO:0016787(hydrolase activity);GO:0016791(phosph…	00562(Inositol phosphate metabolism);04070(Phosphatidylinositol signaling system);04070(Phosphatidylinositol signaling system)	K18083	3.1.3.95;EC:3.1.3.64	myotubularin related protein 7 [Source:HGNC Symbol;Acc:HGNC:7454]	protein_coding;retained_intron;processed_transcript;nonsense_mediated_decay	0.48357	0.482216	0.322021	0.0947445	0.172628	0.127161	282	301	206	59	110	80
ENSG00000003989	chr8	17497088	17570573	+	SLC7A2	ENST00000494857;ENST00000522656;ENST00000470360;ENST00000004531;ENST00000398090;ENST00000640220	GO:0000064(L-ornithine transmembrane transporter activity);GO:0002537(nitric oxide production involved in inflammatory response);GO:0005886(plasma membrane);GO:0005887(integral component of plasma membrane);GO:0006520(cellular amino acid metabolic process);GO:0006809(nitric oxide biosynthetic process);GO:0006865(amino acid transport);GO:0015171(amino acid transmembrane transporter activity);GO:00…	NA	K13864	NA	solute carrier family 7 member 2 [Source:HGNC Symbol;Acc:HGNC:11060]	protein_coding	0.66578	0.620809	0.601233	0.334169	0.273184	0.231046	443	442	439	238	197	166
ENSG00000004059	chr7	127588386	127591700	+	ARF5	ENST00000463733;ENST00000415666;ENST00000467281;ENST00000000233;ENST00000489673;ENST00000459680	GO:0000166(nucleotide binding);GO:0003924(GTPase activity);GO:0005515(protein binding);GO:0005525(GTP binding);GO:0005737(cytoplasm);GO:0005794(Golgi apparatus);GO:0005886(plasma membrane);GO:0006886(intracellular protein transport);GO:0006890(retrograde vesicle-mediated transport, Golgi to endoplasmic reticulum);GO:0006893(Golgi to plasma membrane transport);GO:0015031(protein transport);GO:0016…	04144(Endocytosis);04144(Endocytosis)	NA	NA	ADP ribosylation factor 5 [Source:HGNC Symbol;Acc:HGNC:658]	retained_intron;protein_coding;processed_transcript	30.9016	32.3819	35.3398	46.3985	47.4698	43.2469	4748	5317	5954	7597	7882	7135
ENSG00000004139	chr17	28364356	28404049	+	SARM1	ENST00000379061;ENST00000585482;ENST00000585453;ENST00000582323;ENST00000578128;ENST00000577870;ENST00000580711;ENST00000579593	GO:0002376(immune system process);GO:0005515(protein binding);GO:0005737(cytoplasm);GO:0005739(mitochondrion);GO:0005829(cytosol);GO:0005874(microtubule);GO:0007165(signal transduction);GO:0007399(nervous system development);GO:0009749(response to glucose);GO:0009967(positive regulation of signal transduction);GO:0015630(microtubule cytoskeleton);GO:0030054(cell junction);GO:0030154(cell differen…	NA	NA	NA	sterile alpha and TIR motif containing 1 [Source:HGNC Symbol;Acc:HGNC:17074]	processed_transcript;protein_coding;retained_intron;nonsense_mediated_decay	0.0480617	0.00188327	0.020077	0.0087891	0.0126322	0.0196548	45	2	22	10	13	21
ENSG00000004142	chr17	28346633	28357527	-	POLDIP2	ENST00000540200;ENST00000618887	GO:0003677(DNA binding);GO:0005515(protein binding);GO:0005634(nucleus);GO:0005739(mitochondrion);GO:0016242(negative regulation of macroautophagy);GO:0042645(mitochondrial nucleoid);GO:0045931(positive regulation of mitotic cell cycle);GO:0070584(mitochondrion morphogenesis);GO:0070584(mitochondrion morphogenesis)	NA	K17809	NA	DNA polymerase delta interacting protein 2 [Source:HGNC Symbol;Acc:HGNC:23781]	protein_coding	43.244	40.9343	41.4218	54.7706	50.9626	50.3113	9716	9828	10206	13115	12377	12141
ENSG00000004399	chr3	129555175	129606818	-	PLXND1	ENST00000324093;ENST00000501038;ENST00000504689;ENST00000504524;ENST00000512744;ENST00000506979;ENST00000508630;ENST00000512807;ENST00000504979;ENST00000503166;ENST00000514990;ENST00000504767;ENST00000511018;ENST00000515191;ENST00000505505;ENST00000505665;ENST00000505237	GO:0001525(angiogenesis);GO:0001569(branching involved in blood vessel morphogenesis);GO:0002116(semaphorin receptor complex);GO:0003151(outflow tract morphogenesis);GO:0003279(cardiac septum development);GO:0005515(protein binding);GO:0005886(plasma membrane);GO:0005887(integral component of plasma membrane);GO:0007162(negative regulation of cell adhesion);GO:0007165(signal transduction);GO:0007…	NA	K06822	NA	plexin D1 [Source:HGNC Symbol;Acc:HGNC:9107]	protein_coding;retained_intron;nonsense_mediated_decay	2.11438	1.534	1.55604	1.51608	1.4798	1.51275	1740	1350	1404	1332	1316	1338
ENSG00000004455	chr1	33007940	33036992	-	AK2	ENST00000629371;ENST00000373449;ENST00000548033;ENST00000482191;ENST00000491241;ENST00000467905;ENST00000480134;ENST00000354858;ENST00000550338;ENST00000469238;ENST00000466029;ENST00000487289;ENST00000548559;ENST00000551979;ENST00000626911	GO:0000166(nucleotide binding);GO:0004017(adenylate kinase activity);GO:0005524(ATP binding);GO:0005739(mitochondrion);GO:0005758(mitochondrial intermembrane space);GO:0006139(nucleobase-containing compound metabolic process);GO:0006172(ADP biosynthetic process);GO:0015949(nucleobase-containing small molecule interconversion);GO:0016301(kinase activity);GO:0016310(phosphorylation);GO:0016740(tran…	00230(Purine metabolism);00730(Thiamine metabolism);00730(Thiamine metabolism)	NA	NA	adenylate kinase 2 [Source:HGNC Symbol;Acc:HGNC:362]	protein_coding;retained_intron;processed_transcript;nonsense_mediated_decay	42.2165	38.2617	41.907	36.9208	37.9423	38.4852	20351	19708	22153	18971	19772	19927
ENSG00000004468	chr4	15778275	15853232	+	CD38	ENST00000502843;ENST00000506191;ENST00000511430;ENST00000226279;ENST00000510674	GO:0001666(response to hypoxia);GO:0003953(NAD+ nucleosidase activity);GO:0005634(nucleus);GO:0005886(plasma membrane);GO:0007165(signal transduction);GO:0007204(positive regulation of cytosolic calcium ion concentration);GO:0007565(female pregnancy);GO:0008284(positive regulation of cell population proliferation);GO:0009725(response to hormone);GO:0009986(cell surface);GO:0010977(negative regula…	00760(Nicotinate and nicotinamide metabolism);04020(Calcium signaling pathway);04640(Hematopoietic cell lineage);04921(Oxytocin signaling pathway);04970(Salivary secretion);04972(Pancreatic secretion);04972(Pancreatic secretion)	NA	NA	CD38 molecule [Source:HGNC Symbol;Acc:HGNC:1667]	nonsense_mediated_decay;retained_intron;protein_coding	0.0852188	0.11051	0.133685	0.0001	0.0001	0.0001	50	69	85	0	0	0
ENSG00000004478	chr12	2794970	2805423	+	FKBP4	ENST00000001008;ENST00000543769;ENST00000630279;ENST00000540260;ENST00000538622;ENST00000543037;ENST00000539181;ENST00000544366	GO:0000413(protein peptidyl-prolyl isomerization);GO:0003723(RNA binding);GO:0003755(peptidyl-prolyl cis-trans isomerase activity);GO:0005515(protein binding);GO:0005524(ATP binding);GO:0005525(GTP binding);GO:0005528(FK506 binding);GO:0005634(nucleus);GO:0005654(nucleoplasm);GO:0005737(cytoplasm);GO:0005739(mitochondrion);GO:0005829(cytosol);GO:0005856(cytoskeleton);GO:0005874(microtubule);GO:00…	04915(Estrogen signaling pathway);04915(Estrogen signaling pathway)	NA	NA	FKBP prolyl isomerase 4 [Source:HGNC Symbol;Acc:HGNC:3720]	protein_coding;nonsense_mediated_decay;processed_transcript;retained_intron	68.8513	66.1831	66.6146	72.165	74.4095	75.3883	29914	30727	31738	33417	34946	35178
ENSG00000004487	chr1	23019443	23083689	+	KDM1A	ENST00000465864;ENST00000356634;ENST00000400181;ENST00000481879;ENST00000494920;ENST00000602503	GO:0000122(negative regulation of transcription by RNA polymerase II);GO:0000380(alternative mRNA splicing, via spliceosome);GO:0000784(nuclear chromosome, telomeric region);GO:0000790(nuclear chromatin);GO:0001085(RNA polymerase II transcription factor binding);GO:0002039(p53 binding);GO:0002052(positive regulation of neuroblast proliferation);GO:0003677(DNA binding);GO:0003682(chromatin binding…	04714(Thermogenesis);04714(Thermogenesis)	K11450	EC:1.-.-.-	lysine demethylase 1A [Source:HGNC Symbol;Acc:HGNC:29079]	protein_coding;retained_intron	59.5711	53.1356	55.8577	97.1957	67.8075	81.9406	27271	25994	28043	47422	33555	40288
ENSG00000004534	chr3	49940007	50100045	+	RBM6	ENST00000442092;ENST00000443081;ENST00000419610;ENST00000441115;ENST00000493652;ENST00000422955;ENST00000454079;ENST00000266022;ENST00000425608;ENST00000434592;ENST00000433811;ENST00000491874;ENST00000488807;ENST00000464013;ENST00000483350;ENST00000446471;ENST00000466247;ENST00000478026;ENST00000438912;ENST00000421682	GO:0003676(nucleic acid binding);GO:0003677(DNA binding);GO:0003723(RNA binding);GO:0005515(protein binding);GO:0005634(nucleus);GO:0006396(RNA processing);GO:0006396(RNA processing)	NA	NA	NA	RNA binding motif protein 6 [Source:HGNC Symbol;Acc:HGNC:9903]	protein_coding;nonsense_mediated_decay;processed_transcript;retained_intron	6.45465	6.19676	5.6907	3.95714	4.27919	5.33859	3971	4073	3838	2595	2846	3527
ENSG00000004660	chr17	3860315	3894891	-	CAMKK1	ENST00000381769;ENST00000348335;ENST00000158166;ENST00000573483	GO:0000166(nucleotide binding);GO:0004672(protein kinase activity);GO:0004674(protein serine/threonine kinase activity);GO:0004683(calmodulin-dependent protein kinase activity);GO:0005515(protein binding);GO:0005516(calmodulin binding);GO:0005524(ATP binding);GO:0005634(nucleus);GO:0005654(nucleoplasm);GO:0005737(cytoplasm);GO:0005829(cytosol);GO:0006468(protein phosphorylation);GO:0016301(kinase…	05034(Alcoholism);05034(Alcoholism)	K00908	EC:2.7.11.17	calcium/calmodulin dependent protein kinase kinase 1 [Source:HGNC Symbol;Acc:HGNC:1469]	protein_coding;retained_intron	4.01328	3.8787	1.26529	3.32846	3.46592	3.70876	2509	2591	868	2218	2342	2490
ENSG00000004700	chr12	21468910	21501669	-	RECQL	ENST00000444129;ENST00000421138;ENST00000396093;ENST00000314748;ENST00000542432;ENST00000536240;ENST00000536964;ENST00000539672	GO:0000166(nucleotide binding);GO:0000724(double-strand break repair via homologous recombination);GO:0000733(DNA strand renaturation);GO:0003676(nucleic acid binding);GO:0003677(DNA binding);GO:0003678(DNA helicase activity);GO:0004003(ATP-dependent DNA helicase activity);GO:0004386(helicase activity);GO:0005515(protein binding);GO:0005524(ATP binding);GO:0005634(nucleus);GO:0005654(nucleoplasm)…	NA	K10899	EC:3.6.4.12	RecQ like helicase [Source:HGNC Symbol;Acc:HGNC:9948]	protein_coding	8.8316	11.2361	10.0093	7.78966	6.91641	10.6457	2810	3820	3492	2643	2379	3638
ENSG00000004766	chr7	93232340	93361121	+	VPS50	ENST00000251739;ENST00000544910;ENST00000438395;ENST00000441602;ENST00000305866;ENST00000458530;ENST00000649152;ENST00000485994;ENST00000436177;ENST00000477935;ENST00000476413;ENST00000471188;ENST00000495039;ENST00000458707;ENST00000484954;ENST00000485140;ENST00000477572;ENST00000467326;ENST00000480943;ENST00000474412;ENST00000443443	GO:0000149(SNARE binding);GO:0005515(protein binding);GO:0005768(endosome);GO:0005829(cytosol);GO:0015031(protein transport);GO:0016020(membrane);GO:0032456(endocytic recycling);GO:0042147(retrograde transport, endosome to Golgi);GO:0055037(recycling endosome);GO:0070062(extracellular exosome);GO:1990745(EARP complex);GO:1990745(EARP complex)	NA	K23288	NA	VPS50, EARP/GARPII complex subunit [Source:HGNC Symbol;Acc:HGNC:25956]	protein_coding;nonsense_mediated_decay;retained_intron;processed_transcript	1.79715	2.05374	1.70221	1.42708	1.42531	1.68103	1450	1772	1508	1229	1246	1457
ENSG00000004776	chr19	35754566	35757029	-	HSPB6	ENST00000004982;ENST00000587965;ENST00000592984	GO:0005212(structural constituent of eye lens);GO:0005515(protein binding);GO:0005576(extracellular region);GO:0005634(nucleus);GO:0005737(cytoplasm);GO:0006937(regulation of muscle contraction);GO:0010667(negative regulation of cardiac muscle cell apoptotic process);GO:0042803(protein homodimerization activity);GO:0045766(positive regulation of angiogenesis);GO:0051082(unfolded protein binding);…	NA	K09545	NA	heat shock protein family B (small) member 6 [Source:HGNC Symbol;Acc:HGNC:26511]	protein_coding	0.0001	0.132033	0.163102	0.121508	0.107135	0.0001	0	21	26	19	17	0
ENSG00000004777	chr19	35774532	35788822	+	ARHGAP33	ENST00000589133;ENST00000378944;ENST00000590893;ENST00000314737;ENST00000007510;ENST00000221905;ENST00000601474;ENST00000588248;ENST00000591438;ENST00000586918;ENST00000587447;ENST00000593034;ENST00000587984	GO:0005096(GTPase activator activity);GO:0005515(protein binding);GO:0005737(cytoplasm);GO:0005829(cytosol);GO:0005886(plasma membrane);GO:0007165(signal transduction);GO:0007264(small GTPase mediated signal transduction);GO:0009636(response to toxic substance);GO:0015031(protein transport);GO:0019901(protein kinase binding);GO:0032991(protein-containing complex);GO:0035091(phosphatidylinositol b…	NA	K17933	NA	Rho GTPase activating protein 33 [Source:HGNC Symbol;Acc:HGNC:23085]	processed_transcript;protein_coding;nonsense_mediated_decay;retained_intron	0.42661	0.299434	0.717355	0.420511	0.314396	0.478605	191	143	350	202	151	230
ENSG00000004779	chr16	23581014	23596316	-	NDUFAB1	ENST00000562133;ENST00000007516;ENST00000484769;ENST00000570319;ENST00000567761	GO:0000035(acyl binding);GO:0000036(acyl carrier activity);GO:0005504(fatty acid binding);GO:0005509(calcium ion binding);GO:0005515(protein binding);GO:0005654(nucleoplasm);GO:0005739(mitochondrion);GO:0005743(mitochondrial inner membrane);GO:0005747(mitochondrial respiratory chain complex I);GO:0005759(mitochondrial matrix);GO:0005762(mitochondrial large ribosomal subunit);GO:0006120(mitochondr…	00190(Oxidative phosphorylation);04714(Thermogenesis);04723(Retrograde endocannabinoid signaling);04932(Non-alcoholic fatty liver disease (NAFLD));05010(Alzheimer disease);05012(Parkinson disease);05016(Huntington disease);05016(Huntington disease)	K03955	NA	NADH:ubiquinone oxidoreductase subunit AB1 [Source:HGNC Symbol;Acc:HGNC:7694]	protein_coding;nonsense_mediated_decay	22.2707	19.8973	25.1518	29.7063	31.6065	24.2628	2903	2770	3594	4125	4452	3396
ENSG00000004799	chr7	95583499	95596516	-	PDK4	ENST00000005178;ENST00000473796;ENST00000468445;ENST00000498190;ENST00000473301	GO:0000166(nucleotide binding);GO:0004672(protein kinase activity);GO:0004740(pyruvate dehydrogenase (acetyl-transferring) kinase activity);GO:0005524(ATP binding);GO:0005739(mitochondrion);GO:0005759(mitochondrial matrix);GO:0005975(carbohydrate metabolic process);GO:0006006(glucose metabolic process);GO:0006468(protein phosphorylation);GO:0006885(regulation of pH);GO:0008286(insulin receptor si…	NA	NA	NA	pyruvate dehydrogenase kinase 4 [Source:HGNC Symbol;Acc:HGNC:8812]	protein_coding;retained_intron	0.0245152	0.018406	0.0332617	0.271856	0.281915	0.254112	10	8	14	111	118	105
ENSG00000004809	chr6	110424687	110476641	-	SLC22A16	ENST00000460159;ENST00000451557;ENST00000368919;ENST00000330550;ENST00000434949;ENST00000437378;ENST00000424139;ENST00000461487	GO:0005275(amine transmembrane transporter activity);GO:0005886(plasma membrane);GO:0006811(ion transport);GO:0007275(multicellular organism development);GO:0007283(spermatogenesis);GO:0007338(single fertilization);GO:0015101(organic cation transmembrane transporter activity);GO:0015226(carnitine transmembrane transporter activity);GO:0015695(organic cation transport);GO:0015837(amine transport);…	NA	K08212	NA	solute carrier family 22 member 16 [Source:HGNC Symbol;Acc:HGNC:20302]	processed_transcript;protein_coding	0.0001	0.0001	0.0001	0.0001	0.0001	0.0001	0	0	0	0	0	0
ENSG00000004838	chr3	50341110	50345732	-	ZMYND10	ENST00000490675;ENST00000231749;ENST00000360165;ENST00000475688;ENST00000442887;ENST00000443080;ENST00000478269;ENST00000431869;ENST00000468182	GO:0005515(protein binding);GO:0005737(cytoplasm);GO:0005815(microtubule organizing center);GO:0005856(cytoskeleton);GO:0005886(plasma membrane);GO:0016020(membrane);GO:0016324(apical plasma membrane);GO:0034451(centriolar satellite);GO:0036158(outer dynein arm assembly);GO:0036159(inner dynein arm assembly);GO:0044458(motile cilium assembly);GO:0046872(metal ion binding);GO:1905505(positive regu…	NA	NA	NA	zinc finger MYND-type containing 10 [Source:HGNC Symbol;Acc:HGNC:19412]	processed_transcript;protein_coding;retained_intron;nonsense_mediated_decay	0.0480156	0.0144751	0.0239733	0.34073	0.412157	0.364489	13	4	7	90	111	97
ENSG00000004846	chr7	20615207	20777038	+	ABCB5	ENST00000404938;ENST00000477094;ENST00000443026;ENST00000406935;ENST00000258738;ENST00000441315	GO:0000166(nucleotide binding);GO:0005524(ATP binding);GO:0005886(plasma membrane);GO:0005887(integral component of plasma membrane);GO:0015562(efflux transmembrane transporter activity);GO:0016020(membrane);GO:0016021(integral component of membrane);GO:0016887(ATPase activity);GO:0030154(cell differentiation);GO:0042391(regulation of membrane potential);GO:0042626(ATPase activity, coupled to tra…	02010(ABC transporters);02010(ABC transporters)	K05660	NA	ATP binding cassette subfamily B member 5 [Source:HGNC Symbol;Acc:HGNC:46]	protein_coding;processed_transcript;nonsense_mediated_decay	0.0001	0.0001	0.0001	0.0001	0.0001	0.00449463	0	0	0	0	0	4
ENSG00000004848	chrX	25003694	25016205	-	ARX	ENST00000379044;ENST00000636885;ENST00000637993;ENST00000636609;ENST00000637394	GO:0000122(negative regulation of transcription by RNA polymerase II);GO:0000977(RNA polymerase II regulatory region sequence-specific DNA binding);GO:0000980(RNA polymerase II distal enhancer sequence-specific DNA binding);GO:0000981(DNA-binding transcription factor activity, RNA polymerase II-specific);GO:0001227(DNA-binding transcription repressor activity, RNA polymerase II-specific);GO:00017…	NA	K09452	NA	aristaless related homeobox [Source:HGNC Symbol;Acc:HGNC:18060]	protein_coding;processed_transcript	0.0001	0.0001	0.0001	0.026927	0.0264086	0.0264839	0	0	0	8	8	8
ENSG00000004864	chr7	96120220	96322147	-	SLC25A13	ENST00000265631;ENST00000416240;ENST00000494085;ENST00000490072;ENST00000484495;ENST00000492869;ENST00000472162;ENST00000487710	GO:0005215(transporter activity);GO:0005313(L-glutamate transmembrane transporter activity);GO:0005509(calcium ion binding);GO:0005739(mitochondrion);GO:0005743(mitochondrial inner membrane);GO:0005887(integral component of plasma membrane);GO:0006094(gluconeogenesis);GO:0006754(ATP biosynthetic process);GO:0006839(mitochondrial transport);GO:0006851(mitochondrial calcium ion transmembrane transp…	NA	K15105	NA	solute carrier family 25 member 13 [Source:HGNC Symbol;Acc:HGNC:10983]	protein_coding;processed_transcript;nonsense_mediated_decay	13.5117	12.0485	10.8863	8.82969	7.8207	8.2	4220	4021	3729	2940	2641	2752
ENSG00000004866	chr7	116953238	117230103	+	ST7	ENST00000393446;ENST00000265437;ENST00000393451;ENST00000438863;ENST00000323984;ENST00000393449;ENST00000443979;ENST00000417919;ENST00000446490;ENST00000421345;ENST00000422922;ENST00000432298;ENST00000449366;ENST00000487459;ENST00000434836;ENST00000467538;ENST00000393443;ENST00000465133;ENST00000477742;ENST00000462544;ENST00000393444;ENST00000393447;ENST00000420755;ENST00000490039;ENST00000489293…	GO:0005515(protein binding);GO:0016020(membrane);GO:0016021(integral component of membrane);GO:0030198(extracellular matrix organization);GO:0045595(regulation of cell differentiation);GO:0045595(regulation of cell differentiation)	NA	NA	NA	suppression of tumorigenicity 7 [Source:HGNC Symbol;Acc:HGNC:11351]	protein_coding;nonsense_mediated_decay;processed_transcript;misc_RNA;retained_intron	5.62357	5.44916	5.29287	5.70597	5.82313	6.04009	3196	3310	3301	3456	3576	3689
ENSG00000004897	chr17	47117703	47189422	-	CDC27	ENST00000066544;ENST00000531206;ENST00000570740;ENST00000533415;ENST00000571643;ENST00000527547;ENST00000526866;ENST00000573502;ENST00000525495;ENST00000574304;ENST00000575830;ENST00000576484;ENST00000573550;ENST00000570818;ENST00000575483;ENST00000532893;ENST00000528748;ENST00000532575;ENST00000528147	GO:0005515(protein binding);GO:0005634(nucleus);GO:0005654(nucleoplasm);GO:0005680(anaphase-promoting complex);GO:0005737(cytoplasm);GO:0005813(centrosome);GO:0005819(spindle);GO:0005829(cytosol);GO:0005876(spindle microtubule);GO:0006511(ubiquitin-dependent protein catabolic process);GO:0007091(metaphase/anaphase transition of mitotic cell cycle);GO:0008283(cell population proliferation);GO:0016…	04110(Cell cycle);04114(Oocyte meiosis);04120(Ubiquitin mediated proteolysis);04914(Progesterone-mediated oocyte maturation);05166(Human T-cell leukemia virus 1 infection);05166(Human T-cell leukemia virus 1 infection)	NA	NA	cell division cycle 27 [Source:HGNC Symbol;Acc:HGNC:1728]	protein_coding;nonsense_mediated_decay;retained_intron;processed_transcript	18.8927	18.5103	16.5798	14.131	13.5537	14.5571	10855	11364	10447	8653	8418	8981
ENSG00000004939	chr17	44248390	44268135	-	SLC4A1	ENST00000631130;ENST00000399246;ENST00000262418;ENST00000471005;ENST00000498270	GO:0005452(inorganic anion exchanger activity);GO:0005515(protein binding);GO:0005886(plasma membrane);GO:0005887(integral component of plasma membrane);GO:0006811(ion transport);GO:0006820(anion transport);GO:0006821(chloride transport);GO:0006873(cellular ion homeostasis);GO:0008509(anion transmembrane transporter activity);GO:0015106(bicarbonate transmembrane transporter activity);GO:0015108(c…	04966(Collecting duct acid secretion);04966(Collecting duct acid secretion)	NA	NA	solute carrier family 4 member 1 (Diego blood group) [Source:HGNC Symbol;Acc:HGNC:11027]	protein_coding;processed_transcript;retained_intron	0.00871904	0.0001	0.0001	0.0001	0.0001	0.0001	4	0	0	0	0	0
ENSG00000004948	chr7	93424487	93574730	-	CALCR	ENST00000359558;ENST00000421592;ENST00000426151;ENST00000649521;ENST00000360249;ENST00000394441;ENST00000415529;ENST00000423724	GO:0001540(amyloid-beta binding);GO:0001635(calcitonin gene-related peptide receptor activity);GO:0001669(acrosomal vesicle);GO:0004888(transmembrane signaling receptor activity);GO:0004930(G protein-coupled receptor activity);GO:0004948(calcitonin receptor activity);GO:0005515(protein binding);GO:0005886(plasma membrane);GO:0005887(integral component of plasma membrane);GO:0005929(cilium);GO:000…	04080(Neuroactive ligand-receptor interaction);04380(Osteoclast differentiation);04380(Osteoclast differentiation)	NA	NA	calcitonin receptor [Source:HGNC Symbol;Acc:HGNC:1440]	protein_coding;nonsense_mediated_decay	0.0001	0.0001	0.0001	0.0001	0.0001	0.0001	0	0	0	0	0	0
ENSG00000004961	chrX	11111301	11123086	+	HCCS	ENST00000321143;ENST00000380762;ENST00000380763	GO:0004408(holocytochrome-c synthase activity);GO:0005739(mitochondrion);GO:0005743(mitochondrial inner membrane);GO:0009887(animal organ morphogenesis);GO:0016020(membrane);GO:0016829(lyase activity);GO:0018063(cytochrome c-heme linkage);GO:0046872(metal ion binding);GO:0055114(oxidation-reduction process);GO:0055114(oxidation-reduction process)	00860(Porphyrin and chlorophyll metabolism);00860(Porphyrin and chlorophyll metabolism)	K01764	EC:4.4.1.17	holocytochrome c synthase [Source:HGNC Symbol;Acc:HGNC:4837]	protein_coding	20.4191	19.0828	18.5358	21.8175	23.0386	22.6436	4026	4021	4008	4586	4911	4796
ENSG00000004975	chr17	7225342	7234517	-	DVL2	ENST00000005340;ENST00000575458;ENST00000575086;ENST00000576840;ENST00000571745;ENST00000576285;ENST00000573354;ENST00000575756;ENST00000574143;ENST00000574591;ENST00000577154;ENST00000574642;ENST00000572285;ENST00000576439;ENST00000576949	GO:0001843(neural tube closure);GO:0001934(positive regulation of protein phosphorylation);GO:0003007(heart morphogenesis);GO:0003151(outflow tract morphogenesis);GO:0005109(frizzled binding);GO:0005515(protein binding);GO:0005634(nucleus);GO:0005654(nucleoplasm);GO:0005737(cytoplasm);GO:0005829(cytosol);GO:0005886(plasma membrane);GO:0006366(transcription by RNA polymerase II);GO:0007275(multice…	04150(mTOR signaling pathway);04310(Wnt signaling pathway);04330(Notch signaling pathway);04390(Hippo signaling pathway);04550(Signaling pathways regulating pluripotency of stem cells);04916(Melanogenesis);04934(Cushing syndrome);05165(Human papillomavirus infection);05200(Pathways in cancer);05217(Basal cell carcinoma);05224(Breast cancer);05225(Hepatocellular carcinoma);05226(Gastric cancer);05…	K02353	NA	dishevelled segment polarity protein 2 [Source:HGNC Symbol;Acc:HGNC:3086]	protein_coding;retained_intron;processed_transcript	7.81057	6.97268	7.69775	7.30618	7.08207	6.25671	3504	3343	3786	3495	3434	3016
ENSG00000005001	chr16	2852730	2858170	-	PRSS22	ENST00000571228;ENST00000161006;ENST00000575164;ENST00000576381;ENST00000572061;ENST00000574768;ENST00000577177;ENST00000570950	GO:0004252(serine-type endopeptidase activity);GO:0005576(extracellular region);GO:0006508(proteolysis);GO:0008233(peptidase activity);GO:0008236(serine-type peptidase activity);GO:0016787(hydrolase activity);GO:0019897(extrinsic component of plasma membrane);GO:0046658(anchored component of plasma membrane);GO:0046658(anchored component of plasma membrane)	NA	K09626	EC:3.4.21.-	serine protease 22 [Source:HGNC Symbol;Acc:HGNC:14368]	protein_coding;retained_intron;nonsense_mediated_decay;processed_transcript	0.940576	0.782906	0.77119	1.61515	1.62157	1.62555	190	170	172	347	353	352
ENSG00000005007	chr19	18831938	18868236	+	UPF1	ENST00000262803;ENST00000599848;ENST00000601981;ENST00000594504;ENST00000600012;ENST00000600868;ENST00000598209;ENST00000600310;ENST00000598471;ENST00000601689;ENST00000594243;ENST00000596842;ENST00000600689	GO:0000166(nucleotide binding);GO:0000184(nuclear-transcribed mRNA catabolic process, nonsense-mediated decay);GO:0000294(nuclear-transcribed mRNA catabolic process, endonucleolytic cleavage-dependent decay);GO:0000784(nuclear chromosome, telomeric region);GO:0000785(chromatin);GO:0000932(P-body);GO:0000956(nuclear-transcribed mRNA catabolic process);GO:0003677(DNA binding);GO:0003682(chromatin b…	03013(RNA transport);03015(mRNA surveillance pathway);03015(mRNA surveillance pathway)	K14326	EC:3.6.4.-	UPF1, RNA helicase and ATPase [Source:HGNC Symbol;Acc:HGNC:9962]	protein_coding;processed_transcript;retained_intron	10.5743	10.1332	11.1535	9.37549	8.80836	9.66355	7655	7837	8853	7234	6895	7514
ENSG00000005020	chr7	26667068	26865113	-	SKAP2	ENST00000345317;ENST00000489977;ENST00000468712;ENST00000495802;ENST00000432747;ENST00000490456;ENST00000497511;ENST00000481204;ENST00000487720	GO:0005070(SH3/SH2 adaptor activity);GO:0005515(protein binding);GO:0005654(nucleoplasm);GO:0005737(cytoplasm);GO:0005829(cytosol);GO:0005886(plasma membrane);GO:0007165(signal transduction);GO:0008285(negative regulation of cell population proliferation);GO:0009967(positive regulation of signal transduction);GO:0042113(B cell activation);GO:0065003(protein-containing complex assembly);GO:0065003…	NA	NA	NA	src kinase associated phosphoprotein 2 [Source:HGNC Symbol;Acc:HGNC:15687]	protein_coding;processed_transcript;retained_intron	5.75568	5.89493	4.40311	6.67047	6.32983	6.7044	2598	2844	2179	3208	3089	3251
ENSG00000005022	chrX	119468422	119471396	+	SLC25A5	ENST00000475354;ENST00000317881;ENST00000460013;ENST00000463551	GO:0003723(RNA binding);GO:0005471(ATP:ADP antiporter activity);GO:0005515(protein binding);GO:0005634(nucleus);GO:0005739(mitochondrion);GO:0005743(mitochondrial inner membrane);GO:0005887(integral component of plasma membrane);GO:0007059(chromosome segregation);GO:0008284(positive regulation of cell population proliferation);GO:0015207(adenine transmembrane transporter activity);GO:0015853(aden…	04020(Calcium signaling pathway);04022(cGMP-PKG signaling pathway);04217(Necroptosis);04218(Cellular senescence);05012(Parkinson disease);05016(Huntington disease);05166(Human T-cell leukemia virus 1 infection);05166(Human T-cell leukemia virus 1 infection)	NA	NA	solute carrier family 25 member 5 [Source:HGNC Symbol;Acc:HGNC:10991]	processed_transcript;protein_coding	296.172	274.391	304.87	410.627	424.58	371.996	38754	38366	43748	57266	60055	52279
ENSG00000005059	chr4	109560209	109683194	+	MCUB	ENST00000472310;ENST00000515114;ENST00000394650;ENST00000452915;ENST00000494604	GO:0005739(mitochondrion);GO:0005743(mitochondrial inner membrane);GO:0006811(ion transport);GO:0006816(calcium ion transport);GO:0006851(mitochondrial calcium ion transmembrane transport);GO:0016020(membrane);GO:0016021(integral component of membrane);GO:0019855(calcium channel inhibitor activity);GO:0031224(intrinsic component of membrane);GO:0031305(integral component of mitochondrial inner me…	NA	K22829	NA	mitochondrial calcium uniporter dominant negative beta subunit [Source:HGNC Symbol;Acc:HGNC:26076]	retained_intron;processed_transcript;protein_coding	8.76111	8.49036	9.21979	9.58278	9.19341	9.25897	2624	2716	3027	3058	2975	2978
ENSG00000005073	chr7	27181510	27185223	-	HOXA11	ENST00000517402;ENST00000006015	GO:0000981(DNA-binding transcription factor activity, RNA polymerase II-specific);GO:0001501(skeletal system development);GO:0001656(metanephros development);GO:0001658(branching involved in ureteric bud morphogenesis);GO:0001759(organ induction);GO:0003677(DNA binding);GO:0005634(nucleus);GO:0005654(nucleoplasm);GO:0005667(transcription factor complex);GO:0006355(regulation of transcription, DNA…	05202(Transcriptional misregulation in cancer);05202(Transcriptional misregulation in cancer)	K21951	NA	homeobox A11 [Source:HGNC Symbol;Acc:HGNC:5101]	protein_coding	9.64616	8.26637	8.74652	8.80807	8.47161	10.339	1873	1715	1863	1823	1779	2157
ENSG00000005075	chr7	102473118	102478907	-	POLR2J	ENST00000292614;ENST00000393794	GO:0000398(mRNA splicing, via spliceosome);GO:0001055(RNA polymerase II activity);GO:0003677(DNA binding);GO:0003899(DNA-directed 5'-3' RNA polymerase activity);GO:0005515(protein binding);GO:0005634(nucleus);GO:0005654(nucleoplasm);GO:0005665(RNA polymerase II, core complex);GO:0006283(transcription-coupled nucleotide-excision repair);GO:0006351(transcription, DNA-templated);GO:0006366(transcrip…	03020(RNA polymerase);05016(Huntington disease);05016(Huntington disease)	K03008	NA	RNA polymerase II subunit J [Source:HGNC Symbol;Acc:HGNC:9197]	protein_coding	45.0654	47.9335	54.4624	56.9525	61.4009	48.4212	5139	5841	6811	6922	7568	5930
ENSG00000005100	chr17	5440917	5468982	-	DHX33	ENST00000225296;ENST00000575153;ENST00000433302;ENST00000572490;ENST00000574023	GO:0000166(nucleotide binding);GO:0000182(rDNA binding);GO:0003676(nucleic acid binding);GO:0003723(RNA binding);GO:0003725(double-stranded RNA binding);GO:0003729(mRNA binding);GO:0004386(helicase activity);GO:0005515(protein binding);GO:0005524(ATP binding);GO:0005634(nucleus);GO:0005654(nucleoplasm);GO:0005730(nucleolus);GO:0005737(cytoplasm);GO:0006413(translational initiation);GO:0016787(hyd…	04621(NOD-like receptor signaling pathway);04621(NOD-like receptor signaling pathway)	K17820	EC:3.6.4.13	DEAH-box helicase 33 [Source:HGNC Symbol;Acc:HGNC:16718]	protein_coding;retained_intron;nonsense_mediated_decay	13.7503	14.4028	11.6634	11.0796	9.49255	12.7255	6699	7499	6232	5754	5000	6659
ENSG00000005102	chr17	43640389	43661922	-	MEOX1	ENST00000318579;ENST00000329168;ENST00000549132;ENST00000393661	GO:0000978(RNA polymerase II proximal promoter sequence-specific DNA binding);GO:0000981(DNA-binding transcription factor activity, RNA polymerase II-specific);GO:0001228(DNA-binding transcription activator activity, RNA polymerase II-specific);GO:0001757(somite specification);GO:0003674(molecular_function);GO:0003677(DNA binding);GO:0003682(chromatin binding);GO:0003700(DNA-binding transcription…	NA	K09322	NA	mesenchyme homeobox 1 [Source:HGNC Symbol;Acc:HGNC:7013]	protein_coding	0.0001	0.0001	0.0001	0.0001	0.0001	0.0001	0	0	0	0	0	0
ENSG00000005108	chr7	11370365	11832198	-	THSD7A	ENST00000423059;ENST00000617773;ENST00000408005;ENST00000497575;ENST00000480061	GO:0001525(angiogenesis);GO:0005576(extracellular region);GO:0005886(plasma membrane);GO:0016020(membrane);GO:0016021(integral component of membrane);GO:0030154(cell differentiation);GO:0031532(actin cytoskeleton reorganization);GO:0042995(cell projection);GO:0042995(cell projection)	NA	NA	NA	thrombospondin type 1 domain containing 7A [Source:HGNC Symbol;Acc:HGNC:22207]	protein_coding;retained_intron;processed_transcript	0.014539	0.0035572	0.0185499	0.0001	0.0001	0.00380989	14	4	19	0	0	4
ENSG00000005156	chr17	34980494	35009743	+	LIG3	ENST00000378526;ENST00000585941;ENST00000262327;ENST00000592690;ENST00000585740;ENST00000590181;ENST00000586407;ENST00000588109;ENST00000586435;ENST00000590630;ENST00000586058;ENST00000588713;ENST00000593099;ENST00000586119;ENST00000585370;ENST00000592244	GO:0000166(nucleotide binding);GO:0000724(double-strand break repair via homologous recombination);GO:0003677(DNA binding);GO:0003909(DNA ligase activity);GO:0003910(DNA ligase (ATP) activity);GO:0005515(protein binding);GO:0005524(ATP binding);GO:0005634(nucleus);GO:0005654(nucleoplasm);GO:0005737(cytoplasm);GO:0005739(mitochondrion);GO:0006260(DNA replication);GO:0006266(DNA ligation);GO:000627…	03410(Base excision repair);03410(Base excision repair)	K10776	EC:6.5.1.1	DNA ligase 3 [Source:HGNC Symbol;Acc:HGNC:6600]	protein_coding;retained_intron;processed_transcript;nonsense_mediated_decay	3.73724	3.55718	3.44616	2.61274	3.15567	3.09112	4068	4136	4113	3031	3713	3614
ENSG00000005175	chr12	47661249	47706030	-	RPAP3	ENST00000005386;ENST00000548211;ENST00000432584;ENST00000380650;ENST00000548296;ENST00000547706;ENST00000551293	GO:0005515(protein binding);GO:0005829(cytosol);GO:0097255(R2TP complex);GO:0097255(R2TP complex)	NA	K23002	NA	RNA polymerase II associated protein 3 [Source:HGNC Symbol;Acc:HGNC:26151]	protein_coding;processed_transcript;retained_intron	8.91916	11.4026	8.13591	9.16424	8.29033	10.0955	4018	5488	4019	4400	4037	4884
ENSG00000005187	chr16	20610243	20797581	+	ACSM3	ENST00000568235;ENST00000501740;ENST00000614721;ENST00000561584;ENST00000564701;ENST00000289416;ENST00000440284;ENST00000561795;ENST00000562251;ENST00000563914;ENST00000567387;ENST00000561499;ENST00000569141;ENST00000567711;ENST00000567006	GO:0000166(nucleotide binding);GO:0003674(molecular_function);GO:0003824(catalytic activity);GO:0003996(acyl-CoA ligase activity);GO:0004321(fatty-acyl-CoA synthase activity);GO:0005524(ATP binding);GO:0005575(cellular_component);GO:0005739(mitochondrion);GO:0005759(mitochondrial matrix);GO:0006629(lipid metabolic process);GO:0006631(fatty acid metabolic process);GO:0006633(fatty acid biosyntheti…	00650(Butanoate metabolism);00650(Butanoate metabolism)	K01896	EC:6.2.1.2	acyl-CoA synthetase medium chain family member 3 [Source:HGNC Symbol;Acc:HGNC:10522]	protein_coding;processed_transcript;retained_intron	0.060557	0.0315142	0.0551623	0.0217366	0.0165131	0.00799079	40	23	39	15	12	6
ENSG00000005189	chr16	20806429	20849668	+	REXO5	ENST00000568894;ENST00000568046;ENST00000566993;ENST00000261377;ENST00000348433;ENST00000568501;ENST00000566276;ENST00000568476;ENST00000565340;ENST00000568647;ENST00000566518;ENST00000564274;ENST00000563068;ENST00000567297;ENST00000563617;ENST00000564200;ENST00000563045;ENST00000561474;ENST00000568334	GO:0003676(nucleic acid binding);GO:0003723(RNA binding);GO:0004518(nuclease activity);GO:0004527(exonuclease activity);GO:0005730(nucleolus);GO:0016787(hydrolase activity);GO:0070062(extracellular exosome);GO:0090305(nucleic acid phosphodiester bond hydrolysis);GO:0090305(nucleic acid phosphodiester bond hydrolysis)	03008(Ribosome biogenesis in eukaryotes);03008(Ribosome biogenesis in eukaryotes)	K14570	EC:3.1.-.-	RNA exonuclease 5 [Source:HGNC Symbol;Acc:HGNC:24661]	protein_coding;nonsense_mediated_decay;processed_transcript;retained_intron	0.647928	0.77929	0.723456	0.535142	0.610275	0.790651	229	292	278	201	233	297
ENSG00000005194	chr16	57428187	57447420	-	CIAPIN1	ENST00000394391;ENST00000567518;ENST00000565961;ENST00000569370;ENST00000568940;ENST00000569979;ENST00000570000;ENST00000564885;ENST00000567751;ENST00000565786;ENST00000569246;ENST00000565368;ENST00000563561;ENST00000566284;ENST00000563341	GO:0005515(protein binding);GO:0005634(nucleus);GO:0005654(nucleoplasm);GO:0005730(nucleolus);GO:0005737(cytoplasm);GO:0005739(mitochondrion);GO:0005758(mitochondrial intermembrane space);GO:0006915(apoptotic process);GO:0008168(methyltransferase activity);GO:0009055(electron transfer activity);GO:0016226(iron-sulfur cluster assembly);GO:0022900(electron transport chain);GO:0030097(hemopoiesis);G…	NA	K22746	NA	cytokine induced apoptosis inhibitor 1 [Source:HGNC Symbol;Acc:HGNC:28050]	protein_coding;nonsense_mediated_decay;retained_intron;processed_transcript	14.0556	8.74133	9.53978	14.298	19.3716	10.9626	4005	2664	2983	4342	5964	3356
ENSG00000005206	chr19	2328615	2355095	+	SPPL2B	ENST00000585725;ENST00000586332;ENST00000621568;ENST00000614794;ENST00000613503;ENST00000610743;ENST00000618220;ENST00000586111;ENST00000587851;ENST00000593243;ENST00000622308;ENST00000612623;ENST00000614784;ENST00000589515	GO:0000139(Golgi membrane);GO:0004190(aspartic-type endopeptidase activity);GO:0005515(protein binding);GO:0005654(nucleoplasm);GO:0005764(lysosome);GO:0005765(lysosomal membrane);GO:0005768(endosome);GO:0005794(Golgi apparatus);GO:0005813(centrosome);GO:0005886(plasma membrane);GO:0006508(proteolysis);GO:0006509(membrane protein ectodomain proteolysis);GO:0008233(peptidase activity);GO:0010008(e…	NA	K09597	EC:3.4.23.-	signal peptide peptidase like 2B [Source:HGNC Symbol;Acc:HGNC:30627]	processed_transcript;nonsense_mediated_decay;protein_coding;retained_intron	0.541672	0.560385	0.53188	1.20089	1.04105	0.773696	341	377	367	802	706	524
ENSG00000005238	chr9	35104112	35115896	-	FAM214B	ENST00000378566;ENST00000603301;ENST00000488109;ENST00000322813;ENST00000605244;ENST00000378561;ENST00000378557;ENST00000605104;ENST00000605392	GO:0005515(protein binding);GO:0005634(nucleus);GO:0005634(nucleus)	NA	NA	NA	family with sequence similarity 214 member B [Source:HGNC Symbol;Acc:HGNC:25666]	protein_coding;processed_transcript	1.76766	1.84834	2.11749	0.767881	0.682113	0.510391	955	1068	1255	442	399	298
ENSG00000005243	chr17	48026167	48038030	-	COPZ2	ENST00000580409;ENST00000583414;ENST00000581637;ENST00000581756;ENST00000621465;ENST00000585182;ENST00000584955;ENST00000612370;ENST00000579263;ENST00000580174	GO:0000139(Golgi membrane);GO:0005737(cytoplasm);GO:0005789(endoplasmic reticulum membrane);GO:0005794(Golgi apparatus);GO:0005801(cis-Golgi network);GO:0005829(cytosol);GO:0006886(intracellular protein transport);GO:0006888(endoplasmic reticulum to Golgi vesicle-mediated transport);GO:0006890(retrograde vesicle-mediated transport, Golgi to endoplasmic reticulum);GO:0006891(intra-Golgi vesicle-me…	NA	K20472	NA	coatomer protein complex subunit zeta 2 [Source:HGNC Symbol;Acc:HGNC:19356]	retained_intron;nonsense_mediated_decay;protein_coding;processed_transcript	1.3682	1.15003	1.77554	0.459984	0.783505	0.81805	217	196	309	80	135	141
ENSG00000005249	chr7	107044705	107161811	+	PRKAR2B	ENST00000265717;ENST00000393613;ENST00000488792	GO:0000086(G2/M transition of mitotic cell cycle);GO:0000166(nucleotide binding);GO:0001932(regulation of protein phosphorylation);GO:0003091(renal water homeostasis);GO:0004862(cAMP-dependent protein kinase inhibitor activity);GO:0005515(protein binding);GO:0005737(cytoplasm);GO:0005813(centrosome);GO:0005829(cytosol);GO:0005886(plasma membrane);GO:0005952(cAMP-dependent protein kinase complex);…	04910(Insulin signaling pathway);04910(Insulin signaling pathway)	NA	NA	protein kinase cAMP-dependent type II regulatory subunit beta [Source:HGNC Symbol;Acc:HGNC:9392]	protein_coding;processed_transcript	0.471219	0.50724	0.561285	0.362401	0.345108	0.347915	170	195	222	139	134	135
ENSG00000005302	chrX	11758159	11775772	+	MSL3	ENST00000361672;ENST00000312196;ENST00000650370;ENST00000337339;ENST00000647869;ENST00000649988;ENST00000647701;ENST00000648889;ENST00000647857;ENST00000468149;ENST00000648918;ENST00000649130;ENST00000398527;ENST00000476743;ENST00000648120;ENST00000473380;ENST00000649078;ENST00000649602;ENST00000649308;ENST00000650215;ENST00000649785;ENST00000649685;ENST00000649684;ENST00000649649;ENST00000380693…	GO:0000123(histone acetyltransferase complex);GO:0003677(DNA binding);GO:0005634(nucleus);GO:0005654(nucleoplasm);GO:0006325(chromatin organization);GO:0006342(chromatin silencing);GO:0006355(regulation of transcription, DNA-templated);GO:0016573(histone acetylation);GO:0016575(histone deacetylation);GO:0035064(methylated histone binding);GO:0035267(NuA4 histone acetyltransferase complex);GO:0043…	NA	K18403	NA	MSL complex subunit 3 [Source:HGNC Symbol;Acc:HGNC:7370]	protein_coding;nonsense_mediated_decay;retained_intron	2.00425	1.89184	1.99757	2.14901	1.98399	1.94634	1657	1672	1810	1893	1770	1732
ENSG00000005339	chr16	3725054	3880726	-	CREBBP	ENST00000262367;ENST00000382070;ENST00000637492;ENST00000571763;ENST00000576720;ENST00000570939;ENST00000574740;ENST00000573517;ENST00000572569;ENST00000635919;ENST00000638158;ENST00000573672;ENST00000571826;ENST00000572134;ENST00000575237;ENST00000634839;ENST00000636002;ENST00000635753;ENST00000635899;ENST00000636895	GO:0000122(negative regulation of transcription by RNA polymerase II);GO:0000123(histone acetyltransferase complex);GO:0000790(nuclear chromatin);GO:0000987(proximal promoter sequence-specific DNA binding);GO:0001085(RNA polymerase II transcription factor binding);GO:0001102(RNA polymerase II activating transcription factor binding);GO:0001666(response to hypoxia);GO:0002039(p53 binding);GO:00022…	04024(cAMP signaling pathway);04066(HIF-1 signaling pathway);04068(FoxO signaling pathway);04110(Cell cycle);04310(Wnt signaling pathway);04330(Notch signaling pathway);04350(TGF-beta signaling pathway);04520(Adherens junction);04630(Jak-STAT signaling pathway);04720(Long-term potentiation);04916(Melanogenesis);04919(Thyroid hormone signaling pathway);04922(Glucagon signaling pathway);05016(Hunti…	NA	NA	CREB binding protein [Source:HGNC Symbol;Acc:HGNC:2348]	protein_coding;retained_intron;processed_transcript	4.65383	4.65481	4.57679	3.98659	3.66549	3.63442	6072	6491	6550	5545	5170	5092
ENSG00000005379	chr17	58301228	58328795	-	TSPOAP1	ENST00000581692;ENST00000581675;ENST00000268893;ENST00000343736;ENST00000580669;ENST00000578511;ENST00000577871;ENST00000582679;ENST00000578486;ENST00000585149;ENST00000583624	GO:0005515(protein binding);GO:0005737(cytoplasm);GO:0005739(mitochondrion);GO:0005829(cytosol);GO:0006700(C21-steroid hormone biosynthetic process);GO:0007269(neurotransmitter secretion);GO:0008150(biological_process);GO:0014047(glutamate secretion);GO:0030156(benzodiazepine receptor binding);GO:0044305(calyx of Held);GO:0098978(glutamatergic synapse);GO:0099509(regulation of presynaptic cytosol…	NA	K19922	NA	TSPO associated protein 1 [Source:HGNC Symbol;Acc:HGNC:16831]	retained_intron;protein_coding	0.0001	0.00676554	0.00174521	0.0864792	0.0519628	0.0751357	0	7	2	90	55	79
ENSG00000005381	chr17	58269856	58280935	-	MPO	ENST00000225275;ENST00000577220;ENST00000578493;ENST00000581022;ENST00000580005	GO:0001878(response to yeast);GO:0002149(hypochlorous acid biosynthetic process);GO:0002679(respiratory burst involved in defense response);GO:0003682(chromatin binding);GO:0004601(peroxidase activity);GO:0005576(extracellular region);GO:0005615(extracellular space);GO:0005634(nucleus);GO:0005737(cytoplasm);GO:0005764(lysosome);GO:0006952(defense response);GO:0006979(response to oxidative stress)…	00983(Drug metabolism - other enzymes);04145(Phagosome);05202(Transcriptional misregulation in cancer);05221(Acute myeloid leukemia);05221(Acute myeloid leukemia)	K10789	EC:1.11.2.2	myeloperoxidase [Source:HGNC Symbol;Acc:HGNC:7218]	protein_coding;processed_transcript;retained_intron	0.0001	0.0001	0.0001	0.0001	0.0001	0.0001	0	0	0	0	0	0
ENSG00000005421	chr7	95297676	95324707	-	PON1	ENST00000222381;ENST00000462594;ENST00000433729;ENST00000470502	GO:0004063(aryldialkylphosphatase activity);GO:0004064(arylesterase activity);GO:0005509(calcium ion binding);GO:0005543(phospholipid binding);GO:0005576(extracellular region);GO:0005615(extracellular space);GO:0006629(lipid metabolic process);GO:0008203(cholesterol metabolic process);GO:0009636(response to toxic substance);GO:0010875(positive regulation of cholesterol efflux);GO:0016311(dephosph…	NA	NA	NA	paraoxonase 1 [Source:HGNC Symbol;Acc:HGNC:9204]	protein_coding;retained_intron;nonsense_mediated_decay	0.0001	0.0001	0.0001	0.0001	0.0001	0.0001	0	0	0	0	0	0
ENSG00000005436	chr2	75652000	75710985	-	GCFC2	ENST00000470285;ENST00000470197;ENST00000321027;ENST00000541687;ENST00000492826;ENST00000409857;ENST00000427862;ENST00000472230;ENST00000486016;ENST00000442309;ENST00000470503	GO:0000122(negative regulation of transcription by RNA polymerase II);GO:0000245(spliceosomal complex assembly);GO:0000398(mRNA splicing, via spliceosome);GO:0000978(RNA polymerase II proximal promoter sequence-specific DNA binding);GO:0001227(DNA-binding transcription repressor activity, RNA polymerase II-specific);GO:0003677(DNA binding);GO:0003700(DNA-binding transcription factor activity);GO:…	NA	K09061	NA	GC-rich sequence DNA-binding factor 2 [Source:HGNC Symbol;Acc:HGNC:1317]	nonsense_mediated_decay;retained_intron;protein_coding	2.51186	2.75496	2.69474	2.4765	2.40664	2.68067	1157	1355	1360	1216	1198	1326
ENSG00000005448	chr2	74421678	74425755	+	WDR54	ENST00000461531;ENST00000409791;ENST00000475328;ENST00000469932;ENST00000493982;ENST00000426787;ENST00000348227;ENST00000465134;ENST00000480089;ENST00000482880;ENST00000468778;ENST00000469321;ENST00000482605	GO:0005515(protein binding);GO:0005515(protein binding)	NA	NA	NA	WD repeat domain 54 [Source:HGNC Symbol;Acc:HGNC:25770]	processed_transcript;protein_coding;retained_intron	8.18442	7.98329	9.42851	10.8025	10.4726	9.18719	1975	2061	2494	2776	2731	2381
ENSG00000005469	chr7	87345681	87399481	+	CROT	ENST00000419147;ENST00000412227;ENST00000331536;ENST00000442291;ENST00000488850;ENST00000469785;ENST00000479014	GO:0005102(signaling receptor binding);GO:0005777(peroxisome);GO:0005782(peroxisomal matrix);GO:0005829(cytosol);GO:0006091(generation of precursor metabolites and energy);GO:0006625(protein targeting to peroxisome);GO:0006629(lipid metabolic process);GO:0006631(fatty acid metabolic process);GO:0006635(fatty acid beta-oxidation);GO:0008458(carnitine O-octanoyltransferase activity);GO:0009437(carn…	04146(Peroxisome);04146(Peroxisome)	K05940	EC:2.3.1.137	carnitine O-octanoyltransferase [Source:HGNC Symbol;Acc:HGNC:2366]	protein_coding;retained_intron	1.22392	1.31549	1.24572	2.72534	2.39953	2.82701	517	592	576	1221	1090	1276
