# Supplementary material for: TK1 expression influences pathogenicity by cell cycle progression, cellular migration, and cellular survival in HCC 1806 breast cancer cells
Source: PLoS One. 2023 Nov 30;18(11):e0293128. doi: 10.1371/journal.pone.0293128 (PMC10688958; doi:10.1371/journal.pone.0293128)
Supplement: S2 Data — RNA-seq was not funding for federally. Excel files shared through LC Sciences are made available in the zip file. (ZIP) [file pone.0293128.s010.zip › S2_Data Availability RNAseq/4_SNV_INEDL_Annotation.xlsx]

## Sheet: Sheet1
	SNV(exonic)	Synonymous	NonSynonymous	StopGain	StopLoss	unknown		INDEL(exonic)	frameshift Insertion	frameshift Deletion	Nonframeshift Insertion	Nonframeshift Deletion	frameshift block substitution	nonframeshift block substitution
HCC_1806_1	14503	6429	7780	202	90	2	HCC_1806_1	325	38	175	36	71	0	0
HCC_1806_2	14775	6484	7975	221	95	0	HCC_1806_2	331	38	179	37	70	0	0
HCC_1806_3	14737	6487	7953	205	92	0	HCC_1806_3	285	29	152	36	60	0	0
L133_1	14699	6381	8004	209	105	0	L133_1	348	55	186	33	70	0	0
L133_2	14469	6297	7860	216	96	0	L133_2	323	47	173	29	67	0	0
L133_3	14370	6269	7821	187	92	1	L133_3	331	36	184	30	76	0	0
