# Supplementary material for: TK1 expression influences pathogenicity by cell cycle progression, cellular migration, and cellular survival in HCC 1806 breast cancer cells
Source: PLoS One. 2023 Nov 30;18(11):e0293128. doi: 10.1371/journal.pone.0293128 (PMC10688958; doi:10.1371/journal.pone.0293128)
Supplement: S2 Data — RNA-seq was not funding for federally. Excel files shared through LC Sciences are made available in the zip file. (ZIP) [file pone.0293128.s010.zip › S2_Data Availability RNAseq/5_isoforms_fpkm_expression.xlsx]

## Sheet: Sheet1
t_id	class_code	chr	strand	start	end	t_name	num_exons	length	gene_id	gene_name	GO	KEGG	KO_ENTRY	EC	Description	trans_type	FPKM.HCC_1806_1	FPKM.HCC_1806_2	FPKM.HCC_1806_3	FPKM.L133_1	FPKM.L133_2	FPKM.L133_3	count.HCC_1806_1	count.HCC_1806_2	count.HCC_1806_3	count.L133_1	count.L133_2	count.L133_3
1	0	chr1	+	11869	14409	ENST00000456328	3	1657	ENSG00000223972	DDX11L1	NA	NA	NA	NA	DEAD/H-box helicase 11 like 1 [Source:HGNC Symbol;Acc:HGNC:37102]	processed_transcript	0.074267	0.089783	0.064414	0.14044	0.092726	0.081419	11	14	10	21	14	13
2	0	chr1	+	12010	13670	ENST00000450305	6	632	ENSG00000223972	DDX11L1	NA	NA	NA	NA	DEAD/H-box helicase 11 like 1 [Source:HGNC Symbol;Acc:HGNC:37102]	transcribed_unprocessed_pseudogene	0.0001	0.0001	0.0001	0.0001	0.0001	0.0001	0	0	0	0	0	0
3	0	chr1	-	14404	29570	ENST00000488147	11	1351	ENSG00000227232	WASH7P	NA	NA	NA	NA	WAS protein family homolog 7, pseudogene [Source:HGNC Symbol;Acc:HGNC:38034]	unprocessed_pseudogene	4.74526	3.92421	4.66149	4.29847	4.53864	5.92887	540	477	582	521	558	724
4	0	chr1	-	17369	17436	ENST00000619216	1	68	ENSG00000278267	MIR6859-1	NA	NA	NA	NA	microRNA 6859-1 [Source:HGNC Symbol;Acc:HGNC:50039]	miRNA	0.223904	0.790405	0.351146	0.816421	0.614551	0.890274	2	5	3	5	4	6
5	0	chr1	+	29554	31097	ENST00000473358	3	712	ENSG00000243485	MIR1302-2HG	NA	NA	NA	NA	MIR1302-2 host gene [Source:HGNC Symbol;Acc:HGNC:52482]	lincRNA	0.0001	0.0001	0.0001	0.0001	0.0001	0.0001	0	0	0	0	0	0
6	0	chr1	+	30267	31109	ENST00000469289	2	535	ENSG00000243485	MIR1302-2HG	NA	NA	NA	NA	MIR1302-2 host gene [Source:HGNC Symbol;Acc:HGNC:52482]	lincRNA	0.0001	0.0001	0.0001	0.0001	0.0001	0.0001	0	0	0	0	0	0
7	0	chr1	+	30366	30503	ENST00000607096	1	138	ENSG00000284332	MIR1302-2	NA	NA	NA	NA	microRNA 1302-2 [Source:HGNC Symbol;Acc:HGNC:35294]	miRNA	0.0001	0.0001	0.0001	0.0001	0.0001	0.0001	0	0	0	0	0	0
8	0	chr1	-	34554	36081	ENST00000417324	3	1187	ENSG00000237613	FAM138A	NA	NA	NA	NA	family with sequence similarity 138 member A [Source:HGNC Symbol;Acc:HGNC:32334]	lincRNA	0.0001	0.0001	0.0001	0.0001	0.0001	0.0001	0	0	0	0	0	0
9	0	chr1	-	35245	36073	ENST00000461467	2	590	ENSG00000237613	FAM138A	NA	NA	NA	NA	family with sequence similarity 138 member A [Source:HGNC Symbol;Acc:HGNC:32334]	lincRNA	0.0001	0.0001	0.0001	0.0001	0.0001	0.0001	0	0	0	0	0	0
10	0	chr1	+	52473	53312	ENST00000606857	1	840	ENSG00000268020	OR4G4P	NA	NA	NA	NA	olfactory receptor family 4 subfamily G member 4 pseudogene [Source:HGNC Symbol;Acc:HGNC:14822]	unprocessed_pseudogene	0.0001	0.0001	0.0001	0.0001	0.0001	0.0001	0	0	0	0	0	0
11	0	chr1	+	57598	64116	ENST00000642116	3	1414	ENSG00000240361	OR4G11P	NA	NA	NA	NA	olfactory receptor family 4 subfamily G member 11 pseudogene [Source:HGNC Symbol;Acc:HGNC:31276]	processed_transcript	0.0001	0.0001	0.0001	0.0001	0.0001	0.0001	0	0	0	0	0	0
12	0	chr1	+	62949	63887	ENST00000492842	1	939	ENSG00000240361	OR4G11P	NA	NA	NA	NA	olfactory receptor family 4 subfamily G member 11 pseudogene [Source:HGNC Symbol;Acc:HGNC:31276]	transcribed_unprocessed_pseudogene	0.0001	0.0001	0.0001	0.0001	0.0001	0.0001	0	0	0	0	0	0
13	0	chr1	+	65419	71585	ENST00000641515	3	2618	ENSG00000186092	OR4F5	GO:0004930(G protein-coupled receptor activity);GO:0004984(olfactory receptor activity);GO:0005886(plasma membrane);GO:0007165(signal transduction);GO:0007186(G protein-coupled receptor signaling pathway);GO:0007608(sensory perception of smell);GO:0016020(membrane);GO:0016021(integral component of membrane);GO:0050896(response to stimulus);GO:0050911(detection of chemical stimulus involved in sen…	04740(Olfactory transduction)	K04257	NA	olfactory receptor family 4 subfamily F member 5 [Source:HGNC Symbol;Acc:HGNC:14825]	protein_coding	0.0001	0.0001	0.0001	0.0001	0.0001	0.0001	0	0	0	0	0	0
14	0	chr1	+	69055	70108	ENST00000335137	1	1054	ENSG00000186092	OR4F5	GO:0004930(G protein-coupled receptor activity);GO:0004984(olfactory receptor activity);GO:0005886(plasma membrane);GO:0007165(signal transduction);GO:0007186(G protein-coupled receptor signaling pathway);GO:0007608(sensory perception of smell);GO:0016020(membrane);GO:0016021(integral component of membrane);GO:0050896(response to stimulus);GO:0050911(detection of chemical stimulus involved in sen…	04740(Olfactory transduction)	K04257	NA	olfactory receptor family 4 subfamily F member 5 [Source:HGNC Symbol;Acc:HGNC:14825]	protein_coding	0.0001	0.0001	0.0001	0.0001	0.0001	0.0001	0	0	0	0	0	0
15	0	chr1	-	89295	120932	ENST00000466430	4	2748	ENSG00000238009	AL627309	NA	NA	NA	NA	novel transcript	lincRNA	0.04024	0.022675	0.01793	0.060405	0.010426	0.0001	10	6	5	15	3	0
16	0	chr1	-	89551	91105	ENST00000495576	2	1319	ENSG00000239945	AL627309	NA	NA	NA	NA	novel transcript	lincRNA	0.0001	0.0001	0.0001	0.0001	0.0001	0.0001	0	0	0	0	0	0
17	0	chr1	-	92230	129217	ENST00000477740	4	491	ENSG00000238009	AL627309	NA	NA	NA	NA	novel transcript	lincRNA	0.0001	0.0001	0.0001	0.0001	0.0001	0.0001	0	0	0	0	0	0
18	0	chr1	-	110953	129173	ENST00000471248	3	629	ENSG00000238009	AL627309	NA	NA	NA	NA	novel transcript	lincRNA	0.0001	0.0001	0.0001	0.0001	0.0001	0.0001	0	0	0	0	0	0
19	0	chr1	-	120725	133723	ENST00000610542	3	727	ENSG00000238009	AL627309	NA	NA	NA	NA	novel transcript	lincRNA	0.0001	0.0001	0.0001	0.0001	0.0001	0.0001	0	0	0	0	0	0
20	0	chr1	-	129081	133566	ENST00000453576	2	336	ENSG00000238009	AL627309	NA	NA	NA	NA	novel transcript	lincRNA	0.0001	0.0001	0.0001	0.0001	0.0001	0.0001	0	0	0	0	0	0
21	0	chr1	+	131025	134836	ENST00000442987	1	3812	ENSG00000233750	CICP27	NA	NA	NA	NA	capicua transcriptional repressor pseudogene 27 [Source:HGNC Symbol;Acc:HGNC:48835]	processed_pseudogene	0.060411	0.07185	0.134193	0.061062	0.034581	0.030042	20	25	48	21	12	11
22	0	chr1	-	135141	135895	ENST00000494149	1	755	ENSG00000268903	AL627309	NA	NA	NA	NA	novel pseudogene	processed_pseudogene	4.47581	4.20941	5.07545	3.30983	3.27377	2.89154	285	286	354	225	225	198
23	0	chr1	-	137682	137965	ENST00000595919	1	284	ENSG00000269981	AL627309	NA	NA	NA	NA	novel pseudogene	processed_pseudogene	6.21454	5.47752	6.3836	1.89449	2.93218	2.81697	149	140	168	49	76	73
24	0	chr1	-	139790	140339	ENST00000493797	2	323	ENSG00000239906	AL627309	NA	NA	NA	NA	novel transcript	antisense	0.316064	0.0001	0.239371	0.0001	0.0001	0.241263	9	0	8	0	0	8
25	0	chr1	-	141474	149707	ENST00000484859	2	4860	ENSG00000241860	AL627309	NA	NA	NA	NA	novel transcript	antisense	0.0001	0.008605	0.044283	0.040897	0.0001	0.009386	0	4	20	18	0	5
26	0	chr1	-	142808	146831	ENST00000490997	3	518	ENSG00000241860	AL627309	NA	NA	NA	NA	novel transcript	antisense	0.0001	0.0001	0.0001	0.0001	0.0001	0.0001	0	0	0	0	0	0
27	0	chr1	-	146386	173862	ENST00000466557	8	1301	ENSG00000241860	AL627309	NA	NA	NA	NA	novel transcript	lincRNA	0.180062	0.20233	0.093582	0.128607	0.048167	0.146903	20	24	12	16	6	18
28	0	chr1	-	157784	157887	ENST00000410691	1	104	ENSG00000222623	RNU6-1100P	NA	NA	NA	NA	RNA, U6 small nuclear 1100, pseudogene [Source:HGNC Symbol;Acc:HGNC:48063]	snRNA	0.0001	0.028993	0.0001	0.0001	0.033123	0.0001	0	1	0	0	1	0
29	0	chr1	+	160446	161525	ENST00000496488	2	457	ENSG00000241599	AL627309	NA	NA	NA	NA	novel transcript	lincRNA	0.174325	0.0001	0.0001	0.0001	0.0001	0.0001	7	0	0	0	0	0
30	0	chr1	-	165889	168767	ENST00000491962	3	278	ENSG00000241860	AL627309	NA	NA	NA	NA	novel transcript	lincRNA	0.0001	0.0001	0.0001	0.0001	0.0001	0.0001	0	0	0	0	0	0
31	0	chr1	+	182696	184174	ENST00000624431	5	570	ENSG00000279928	FO538757	NA	NA	NA	NA	DEAD/H-box helicase 11 (DDX11) pseudogene	unprocessed_pseudogene	0.350766	0.102891	0.273428	0.286487	0.575659	0.294283	17	6	15	15	30	16
32	0	chr1	-	185217	195411	ENST00000623083	10	1397	ENSG00000279457	WASH9P	NA	NA	NA	NA	WAS protein family homolog 9, pseudogene [Source:HGNC Symbol;Acc:HGNC:53981]	unprocessed_pseudogene	6.44456	5.79992	7.12026	7.66083	6.08943	5.38239	758	729	918	960	774	680
33	0	chr1	-	187891	187958	ENST00000612080	1	68	ENSG00000273874	MIR6859-2	NA	NA	NA	NA	microRNA 6859-2 [Source:HGNC Symbol;Acc:HGNC:49954]	miRNA	0.262937	1.65957	0.391519	0.848306	1.10587	0.719957	2	11	3	6	7	5
34	0	chr1	-	257864	264733	ENST00000442116	2	1292	ENSG00000228463	AP006222	NA	NA	NA	NA	ribosomal protein L23a (RPL23A) pseudogene	processed_transcript	0.04856	0.054524	0.0001	0.0001	0.03154	0.0001	6	7	0	0	4	0
35	0	chr1	-	257913	268816	ENST00000448958	4	2250	ENSG00000228463	AP006222	NA	NA	NA	NA	ribosomal protein L23a (RPL23A) pseudogene	processed_transcript	0.026482	0.038824	0.192504	0.0001	0.102353	0.0001	6	8	40	0	21	0
36	0	chr1	-	258144	359681	ENST00000441866	4	2256	ENSG00000228463	AP006222	NA	NA	NA	NA	ribosomal protein L23a (RPL23A) pseudogene	processed_transcript	0.054621	0.06074	0.070123	0.038295	0.046166	0.048919	11	13	15	8	10	10
37	0	chr1	-	258524	268816	ENST00000634344	3	1554	ENSG00000228463	AP006222	NA	NA	NA	NA	ribosomal protein L23a (RPL23A) pseudogene	processed_transcript	0.0001	0.0001	0.0001	0.0001	0.0001	0.0001	0	0	0	0	0	0
38	0	chr1	-	258568	259024	ENST00000450734	1	457	ENSG00000228463	AP006222	NA	NA	NA	NA	ribosomal protein L23a (RPL23A) pseudogene	transcribed_processed_pseudogene	4.50487	5.25495	3.06376	4.08731	3.258	2.37756	174	216	130	168	136	99
39	0	chr1	-	263015	297502	ENST00000424587	4	5603	ENSG00000228463	AP006222	NA	NA	NA	NA	ribosomal protein L23a (RPL23A) pseudogene	processed_transcript	0.075436	0.1754	0.000908	0.274075	0.062232	0.366271	36	89	1	138	32	186
40	0	chr1	-	347982	348366	ENST00000458203	1	385	ENSG00000236679	RPL23AP24	NA	NA	NA	NA	ribosomal protein L23a pseudogene 24 [Source:HGNC Symbol;Acc:HGNC:36176]	processed_pseudogene	3.50017	3.63937	3.66767	3.21631	1.96331	2.52898	114	126	131	112	69	88
41	0	chr1	+	358857	365704	ENST00000450983	2	607	ENSG00000236601	AL732372	NA	NA	NA	NA	novel transcript	lincRNA	0.0001	0.0001	0.0001	0.0001	0.0001	0.0001	0	0	0	0	0	0
42	0	chr1	+	358872	365510	ENST00000412666	2	426	ENSG00000236601	AL732372	NA	NA	NA	NA	novel transcript	lincRNA	0.0001	0.0001	0.0001	0.0001	0.0001	0.0001	0	0	0	0	0	0
43	0	chr1	+	360057	366052	ENST00000635159	2	994	ENSG00000236601	AL732372	NA	NA	NA	NA	novel transcript	lincRNA	0.067434	0.060484	0.0001	0.098283	0.052853	0.115725	6	6	0	9	5	11
44	0	chr1	-	365389	366151	ENST00000431321	2	437	ENSG00000237094	AL732372	NA	NA	NA	NA	pseudogene similar to part of septin 14 SEPT14	processed_transcript	0.31384	0.0001	0.0001	0.0001	0.280967	0.305307	12	0	0	0	12	13
45	0	chr1	-	365395	368450	ENST00000453935	2	498	ENSG00000237094	AL732372	NA	NA	NA	NA	pseudogene similar to part of septin 14 SEPT14	processed_transcript	0.0001	0.0001	0.038013	0.0001	0.0001	0.0001	0	0	2	0	0	0
46	0	chr1	-	365615	379972	ENST00000440163	3	462	ENSG00000237094	AL732372	NA	NA	NA	NA	pseudogene similar to part of septin 14 SEPT14	processed_transcript	0.296171	0.0001	0.0001	0.0001	0.174787	0.108256	12	0	0	0	8	5
47	0	chr1	-	373182	485208	ENST00000455207	3	413	ENSG00000237094	AL732372	NA	NA	NA	NA	pseudogene similar to part of septin 14 SEPT14	processed_transcript	0.0001	0.0001	0.0001	0.0001	0.0001	0.0001	0	0	0	0	0	0
48	0	chr1	+	439870	440232	ENST00000437905	1	363	ENSG00000269732	WBP1LP7	NA	NA	NA	NA	WW domain binding protein 1-like pseudogene 7 [Source:HGNC Symbol;Acc:HGNC:43955]	processed_pseudogene	0.0001	0.0001	0.0001	0.0001	0.0001	0.0001	0	0	0	0	0	0
49	0	chr1	-	450703	451697	ENST00000426406	1	995	ENSG00000284733	OR4F29	GO:0004930(G protein-coupled receptor activity);GO:0004984(olfactory receptor activity);GO:0005886(plasma membrane);GO:0007165(signal transduction);GO:0007186(G protein-coupled receptor signaling pathway);GO:0007608(sensory perception of smell);GO:0016020(membrane);GO:0016021(integral component of membrane);GO:0050896(response to stimulus);GO:0050911(detection of chemical stimulus involved in sen…	04740(Olfactory transduction)	K04257	NA	olfactory receptor family 4 subfamily F member 29 [Source:HGNC Symbol;Acc:HGNC:31275]	protein_coding	0.0001	0.0001	0.0001	0.0001	0.0001	0.0001	0	0	0	0	0	0
50	0	chr1	-	476364	497259	ENST00000455464	3	902	ENSG00000237094	AL732372	NA	NA	NA	NA	pseudogene similar to part of septin 14 SEPT14	processed_transcript	0.019816	0.0001	0.012175	0.0001	0.0001	0.0001	2	0	2	0	0	0
51	0	chr1	-	484832	495476	ENST00000601814	3	635	ENSG00000237094	AL732372	NA	NA	NA	NA	pseudogene similar to part of septin 14 SEPT14	processed_transcript	0.007237	0.004593	0.012624	0.0001	0.005356	0.000929	1	1	1	0	1	1
52	0	chr1	-	485026	485208	ENST00000445840	1	183	ENSG00000237094	AL732372	NA	NA	NA	NA	pseudogene similar to part of septin 14 SEPT14	transcribed_unprocessed_pseudogene	0.417425	0.084314	0.168381	0.0001	0.060237	0.04547	7	2	3	0	2	1
53	0	chr1	-	485066	489553	ENST00000431812	2	336	ENSG00000237094	AL732372	NA	NA	NA	NA	pseudogene similar to part of septin 14 SEPT14	processed_transcript	0.014566	0.0001	0.0001	0.0001	0.009925	0.0001	1	0	0	0	1	0
54	0	chr1	+	487101	489906	ENST00000432723	2	2477	ENSG00000233653	CICP7	NA	NA	NA	NA	capicua transcriptional repressor pseudogene 7 [Source:HGNC Symbol;Acc:HGNC:37756]	processed_pseudogene	0.0001	0.0001	0.024606	0.006651	0.0001	0.0001	0	0	6	2	0	0
55	0	chr1	-	491225	493241	ENST00000514436	2	1239	ENSG00000250575	AL732372	NA	NA	NA	NA	novel pseudogene	unprocessed_pseudogene	3.363	2.7352	3.16766	2.64566	1.65476	2.69143	351	305	363	294	187	302
56	0	chr1	-	494382	496605	ENST00000419160	2	547	ENSG00000237094	AL732372	NA	NA	NA	NA	pseudogene similar to part of septin 14 SEPT14	processed_transcript	0.039688	0.041356	0.034732	0.0001	0.034783	0.0001	2	3	2	0	2	0
57	0	chr1	-	494464	502508	ENST00000440038	5	793	ENSG00000237094	AL732372	NA	NA	NA	NA	pseudogene similar to part of septin 14 SEPT14	processed_transcript	1.56838	2.57251	2.39293	1.78808	1.23477	0.915266	105	184	176	128	90	66
58	0	chr1	-	494475	495368	ENST00000642074	3	574	ENSG00000237094	AL732372	NA	NA	NA	NA	pseudogene similar to part of septin 14 SEPT14	processed_transcript	0.0001	0.0001	0.0001	0.0001	0.0001	0.0001	0	0	0	0	0	0
59	0	chr1	-	494611	499175	ENST00000423728	3	838	ENSG00000237094	AL732372	NA	NA	NA	NA	pseudogene similar to part of septin 14 SEPT14	processed_transcript	0.0001	0.0001	0.0001	0.0001	0.0001	0.0001	0	0	0	0	0	0
60	0	chr1	-	494771	498976	ENST00000616311	5	728	ENSG00000237094	AL732372	NA	NA	NA	NA	pseudogene similar to part of septin 14 SEPT14	processed_transcript	0.0001	0.30222	0.0001	0.0001	0.0001	0.0001	0	20	0	0	0	0
61	0	chr1	-	497134	498456	ENST00000599771	3	457	ENSG00000237094	AL732372	NA	NA	NA	NA	pseudogene similar to part of septin 14 SEPT14	processed_transcript	0.0001	0.0001	0.0001	0.0001	0.0001	0.0001	0	0	0	0	0	0
62	0	chr1	-	497205	502598	ENST00000641845	6	571	ENSG00000237094	AL732372	NA	NA	NA	NA	pseudogene similar to part of septin 14 SEPT14	processed_transcript	0.0001	0.0001	0.0001	0.0001	0.0001	0.0001	0	0	0	0	0	0
63	0	chr1	-	497210	502873	ENST00000641916	4	622	ENSG00000237094	AL732372	NA	NA	NA	NA	pseudogene similar to part of septin 14 SEPT14	processed_transcript	0.0001	0.0001	0.0001	0.0001	0.0001	0.0001	0	0	0	0	0	0
64	0	chr1	-	497240	499002	ENST00000601486	4	696	ENSG00000237094	AL732372	NA	NA	NA	NA	pseudogene similar to part of septin 14 SEPT14	processed_transcript	0.687714	0.0001	0.817915	0.623998	0.171518	0.611971	41	0	53	39	11	39
65	0	chr1	-	497245	502598	ENST00000641579	5	545	ENSG00000237094	AL732372	NA	NA	NA	NA	pseudogene similar to part of septin 14 SEPT14	processed_transcript	0.0001	0.0001	0.0001	0.0001	0.0001	0.0001	0	0	0	0	0	0
66	0	chr1	-	497275	498976	ENST00000616947	2	603	ENSG00000237094	AL732372	NA	NA	NA	NA	pseudogene similar to part of septin 14 SEPT14	processed_transcript	0.0001	0.0001	0.0001	0.0001	0.0001	0.0001	0	0	0	0	0	0
67	0	chr1	-	498281	499175	ENST00000432964	3	575	ENSG00000237094	AL732372	NA	NA	NA	NA	pseudogene similar to part of septin 14 SEPT14	processed_transcript	0.0001	0.0001	0.0001	0.0001	0.0001	0.0001	0	0	0	0	0	0
68	0	chr1	-	498984	501607	ENST00000608420	2	438	ENSG00000237094	AL732372	NA	NA	NA	NA	pseudogene similar to part of septin 14 SEPT14	processed_transcript	0.0001	0.0001	0.0001	0.0001	0.0001	0.0001	0	0	0	0	0	0
69	0	chr1	-	501588	517252	ENST00000641303	5	384	ENSG00000237094	AL732372	NA	NA	NA	NA	pseudogene similar to part of septin 14 SEPT14	processed_transcript	0.0001	0.0001	0.0001	0.0001	0.0001	0.0001	0	0	0	0	0	0
70	0	chr1	-	501604	517225	ENST00000641063	5	473	ENSG00000237094	AL732372	NA	NA	NA	NA	pseudogene similar to part of septin 14 SEPT14	processed_transcript	0.019004	0.0001	0.116358	0.0001	0.012396	0.0001	1	0	6	0	1	0
71	0	chr1	-	504470	514413	ENST00000641049	2	519	ENSG00000237094	AL732372	NA	NA	NA	NA	pseudogene similar to part of septin 14 SEPT14	processed_transcript	0.131408	0.138236	0.188569	0.0001	0.0001	0.173765	6	7	10	0	0	9
72	0	chr1	-	504865	522928	ENST00000642124	4	456	ENSG00000237094	AL732372	NA	NA	NA	NA	pseudogene similar to part of septin 14 SEPT14	processed_transcript	0.104543	0.050776	0.138764	0.067617	0.298887	0.02325	5	3	6	3	13	1
73	0	chr1	-	516376	516479	ENST00000614007	1	104	ENSG00000278757	RF00026	NA	NA	NA	NA	NA	snRNA	0.0001	0.0001	0.0001	0.0001	0.0001	0.0001	0	0	0	0	0	0
74	0	chr1	-	586071	612813	ENST00000634833	6	906	ENSG00000230021	AL669831	NA	NA	NA	NA	septin 14 (SEPT14) pseudogene	processed_transcript	0.033249	0.0001	0.0001	0.0001	0.096916	0.0001	3	0	0	0	8	0
75	0	chr1	-	586278	588453	ENST00000417636	3	553	ENSG00000230021	AL669831	NA	NA	NA	NA	septin 14 (SEPT14) pseudogene	processed_transcript	0.0001	0.0001	0.0001	0.0001	0.0001	0.0001	0	0	0	0	0	0
76	0	chr1	-	586945	720194	ENST00000419394	4	491	ENSG00000230021	AL669831	NA	NA	NA	NA	septin 14 (SEPT14) pseudogene	processed_transcript	0.0001	0.0001	0.0001	0.0001	0.0001	0.0001	0	0	0	0	0	0
77	0	chr1	+	587629	594768	ENST00000423796	2	607	ENSG00000235146	AC114498	NA	NA	NA	NA	novel transcript	lincRNA	0.0001	0.0001	0.0001	0.0001	0.0001	0.0001	0	0	0	0	0	0
78	0	chr1	+	587668	594574	ENST00000450696	2	402	ENSG00000235146	AC114498	NA	NA	NA	NA	novel transcript	lincRNA	0.0001	0.0001	0.0001	0.0001	0.0001	0.0001	0	0	0	0	0	0
79	0	chr1	-	594191	633129	ENST00000440196	5	1022	ENSG00000230021	AL669831	NA	NA	NA	NA	septin 14 (SEPT14) pseudogene	processed_transcript	0.0001	0.0001	0.0001	0.0001	0.0001	0.0001	0	0	0	0	0	0
80	0	chr1	-	594198	631204	ENST00000641296	6	1127	ENSG00000230021	AL669831	NA	NA	NA	NA	septin 14 (SEPT14) pseudogene	processed_transcript	0.0001	0.0001	0.0001	0.0001	0.0001	0.0001	0	0	0	0	0	0
81	0	chr1	-	594308	598551	ENST00000357876	2	1702	ENSG00000230021	AL669831	NA	NA	NA	NA	septin 14 (SEPT14) pseudogene	processed_transcript	0.0001	0.0001	0.023941	0.0001	0.0001	0.0001	0	0	4	0	0	0
82	0	chr1	-	594308	827769	ENST00000635509	4	941	ENSG00000230021	AL669831	NA	NA	NA	NA	septin 14 (SEPT14) pseudogene	processed_transcript	0.009498	0.0001	0.006941	0.0001	0.0001	0.0001	1	0	1	0	0	0
83	0	chr1	-	594308	827796	ENST00000634337	5	891	ENSG00000230021	AL669831	NA	NA	NA	NA	septin 14 (SEPT14) pseudogene	processed_transcript	0.0001	0.0001	0.0001	0.0001	0.0001	0.0001	0	0	0	0	0	0
84	0	chr1	-	594458	733064	ENST00000648019	8	1216	ENSG00000230021	AL669831	NA	NA	NA	NA	septin 14 (SEPT14) pseudogene	processed_transcript	0.077202	0.086981	0.080218	0.065711	0.093964	0.040453	8	10	10	8	11	5
85	0	chr1	-	601436	720200	ENST00000440200	3	413	ENSG00000230021	AL669831	NA	NA	NA	NA	septin 14 (SEPT14) pseudogene	processed_transcript	0.0001	0.0001	0.0001	0.0001	0.0001	0.0001	0	0	0	0	0	0
86	0	chr1	-	627377	631150	ENST00000452176	4	818	ENSG00000230021	AL669831	NA	NA	NA	NA	septin 14 (SEPT14) pseudogene	processed_transcript	0.0001	0.0001	0.0001	0.0001	0.0001	0.0001	0	0	0	0	0	0
87	0	chr1	+	629062	629433	ENST00000416931	1	372	ENSG00000225972	MTND1P23	NA	NA	NA	NA	MT-ND1 pseudogene 23 [Source:HGNC Symbol;Acc:HGNC:42092]	unprocessed_pseudogene	1099.55	1090.74	1548.8	1987.71	1567.03	1317.41	34418	36484	53165	66314	53024	44291
88	0	chr1	+	629640	630683	ENST00000457540	1	1044	ENSG00000225630	MTND2P28	NA	NA	NA	NA	MT-ND2 pseudogene 28 [Source:HGNC Symbol;Acc:HGNC:42129]	unprocessed_pseudogene	142.301	82.7921	194.711	60.8152	68.3281	99.5183	12501	7772	18758	5695	6489	9390
89	0	chr1	+	631074	632616	ENST00000414273	1	1543	ENSG00000237973	MTCO1P12	NA	NA	NA	NA	MT-CO1 pseudogene 12 [Source:HGNC Symbol;Acc:HGNC:52014]	unprocessed_pseudogene	526.263	672.361	842.296	726.005	715.832	722.338	68326	93282	119927	100466	100467	100728
90	0	chr1	-	632325	632413	ENST00000621981	1	89	ENSG00000278791	AC114498	NA	NA	NA	NA	NA	miRNA	0.0001	0.0001	0.0001	0.0001	0.0001	0.0001	0	0	0	0	0	0
91	0	chr1	+	632757	633438	ENST00000427426	1	682	ENSG00000229344	MTCO2P12	NA	NA	NA	NA	MT-CO2 pseudogene 12 [Source:HGNC Symbol;Acc:HGNC:52028]	unprocessed_pseudogene	4.16762	5.87201	5.92909	6.61885	11.151	4.39847	240	361	374	405	692	272
92	0	chr1	+	633535	633741	ENST00000467115	1	207	ENSG00000240409	MTATP8P1	NA	NA	NA	NA	MT-ATP8 pseudogene 1 [Source:HGNC Symbol;Acc:HGNC:44571]	unprocessed_pseudogene	1.4924	9.35116	1.04503	1.2416	0.730551	1.00903	26	175	20	24	14	19
93	0	chr1	+	633696	634376	ENST00000514057	1	681	ENSG00000248527	MTATP6P1	NA	NA	NA	NA	MT-ATP6 pseudogene 1 [Source:HGNC Symbol;Acc:HGNC:44575]	unprocessed_pseudogene	580.484	560.02	625.224	611.99	590.301	559.095	33263	34291	39289	37377	36565	34410
94	0	chr1	+	634376	634922	ENST00000416718	1	547	ENSG00000198744	MTCO3P12	NA	NA	NA	NA	MT-CO3 pseudogene 12 [Source:HGNC Symbol;Acc:HGNC:52042]	unprocessed_pseudogene	17.7426	18.7683	21.7753	22.6933	17.8028	19.9426	817	924	1100	1114	886	986
95	0	chr1	+	674842	675265	ENST00000438434	1	424	ENSG00000268663	WBP1LP6	NA	NA	NA	NA	WW domain binding protein 1-like pseudogene 6 [Source:HGNC Symbol;Acc:HGNC:43956]	processed_pseudogene	0.0001	0.0001	0.0001	0.0001	0.0001	0.0001	0	0	0	0	0	0
96	0	chr1	-	685679	686673	ENST00000332831	1	995	ENSG00000284662	OR4F16	GO:0004930(G protein-coupled receptor activity);GO:0004984(olfactory receptor activity);GO:0005886(plasma membrane);GO:0007165(signal transduction);GO:0007186(G protein-coupled receptor signaling pathway);GO:0007608(sensory perception of smell);GO:0016020(membrane);GO:0016021(integral component of membrane);GO:0050896(response to stimulus);GO:0050911(detection of chemical stimulus involved in sen…	04740(Olfactory transduction)	K04257	NA	olfactory receptor family 4 subfamily F member 16 [Source:HGNC Symbol;Acc:HGNC:15079]	protein_coding	0.0001	0.0001	0.0001	0.0001	0.0001	0.0001	0	0	0	0	0	0
97	0	chr1	-	701936	720150	ENST00000441245	3	629	ENSG00000230021	AL669831	NA	NA	NA	NA	septin 14 (SEPT14) pseudogene	processed_transcript	0.0001	0.0001	0.0001	0.0001	0.0001	0.0001	0	0	0	0	0	0
98	0	chr1	-	711867	732212	ENST00000414688	3	421	ENSG00000230021	AL669831	NA	NA	NA	NA	septin 14 (SEPT14) pseudogene	processed_transcript	0.0001	0.0001	0.0001	0.0001	0.0001	0.0001	0	0	0	0	0	0
99	0	chr1	-	720024	720206	ENST00000636676	1	183	ENSG00000230021	AL669831	NA	NA	NA	NA	septin 14 (SEPT14) pseudogene	transcribed_processed_pseudogene	0.0001	0.120293	0.170355	0.0001	0.0001	0.043374	0	2	3	0	0	1
