# Supplementary material for: TK1 expression influences pathogenicity by cell cycle progression, cellular migration, and cellular survival in HCC 1806 breast cancer cells
Source: PLoS One. 2023 Nov 30;18(11):e0293128. doi: 10.1371/journal.pone.0293128 (PMC10688958; doi:10.1371/journal.pone.0293128)
Supplement: S2 Data — RNA-seq was not funding for federally. Excel files shared through LC Sciences are made available in the zip file. (ZIP) [file pone.0293128.s010.zip › S2_Data Availability RNAseq/6_INDEL_All_Samples.xlsx]

## Sheet: Sheet1
Chr	Pos	Ref	Region	TranscriptName	HCC_1806_1	HCC_1806_2	HCC_1806_3	L133_1	L133_2	L133_3	HCC_1806_1(Synonymous/Non)	HCC_1806_2(Synonymous/Non)	HCC_1806_3(Synonymous/Non)	L133_1(Synonymous/Non)	L133_2(Synonymous/Non)	L133_3(Synonymous/Non)	Description	GO	KEGG
chr1	100015511	G	UTR3		-	-	-	G->-;het;QUAL=6.55;DP=10	-	G->-;hom;QUAL=54.6;DP=6	-	-	-	-	-	-
chr1	100019415	GAAT	intronic		GAAT->-;hom;QUAL=71.2;DP=4	-	-	-	-	-	-	-	-	-	-	-
chr1	100020847	A	intronic		-	-	A->-;het;QUAL=22.5;DP=3	-	-	-	-	-	-	-	-	-
chr1	100024821	TA	exonic	ENST00000638338	-	TA->-;het;QUAL=46.5;DP=6	-	-	-	-	-	frameshift deletion	-	-	-	-	solute carrier family 35 member A3 [Source:HGNC Symbol;Acc:HGNC:11023]	GO:0000139(Golgi membrane);GO:0005462(UDP-N-acetylglucosamine transmembrane transporter activity);GO:0005515(protein binding);GO:0005794(Golgi apparatus);GO:0006047(UDP-N-acetylglucosamine metabolic process);GO:0008643(carbohydrate transport);GO:0015165(pyrimidine nucleotide-sugar transmembrane transporter activity);GO:0016020(membrane);GO:0016021(integral component of membrane);GO:0030173(integr…
chr1	100030196	AA	UTR3		-	-	AA->-;hom;QUAL=143;DP=4	-	-	-	-	-	-	-	-	-
chr1	100032119	-	UTR3		-	-	-->GATT;hom;QUAL=81.2;DP=2	-	-	-	-	-	-	-	-	-
chr1	100032563	T	UTR3		-	-	-	-	T->-;hom;QUAL=4.75;DP=4	-	-	-	-	-	-	-
chr1	100034870	GG	UTR3		-	-	-	-	GG->-;hom;QUAL=19.5;DP=1	-	-	-	-	-	-	-
chr1	100037443	TTTTAA	intronic		TTTTAA->-;het;QUAL=13.7;DP=5	-	-	-	-	-	-	-	-	-	-	-
chr1	100060555	T	ncRNA_intronic		-	-	-	T->-;hom;QUAL=31.2;DP=2	-	-	-	-	-	-	-	-
chr1	100083662	TT	ncRNA_UTR3		TT->-;het;QUAL=5.08;DP=3	-	-	-	-	-	-	-	-	-	-	-
chr1	100083812	-	ncRNA_UTR3		-->GATA;het;QUAL=217;DP=29	-->GATA;het;QUAL=217;DP=42	-->GATA;het;QUAL=217;DP=51	-->GATA;het;QUAL=217;DP=48	-->GATA;het;QUAL=217;DP=48	-->GATA;het;QUAL=217;DP=49	-	-	-	-	-	-
chr1	100088597	-	intronic		-->ACAG;het;QUAL=64.5;DP=6	-	-->ACAG;het;QUAL=70.5;DP=4	-	-->ACAG;het;QUAL=70.5;DP=4	-	-	-	-	-	-	-
chr1	100099145	A	intronic		-	-	-	-	A->-;hom;QUAL=36.2;DP=2	-	-	-	-	-	-	-
chr1	100125253	GT	intronic		-	-	GT->-;hom;QUAL=5.8;DP=1	-	-	-	-	-	-	-	-	-
chr1	100130777	G	intronic		-	-	-	-	G->-;hom;QUAL=27.2;DP=2	-	-	-	-	-	-	-
chr1	100148770	TT	exonic	ENST00000370141	-	-	-	-	TT->-;het;QUAL=11.8;DP=17	-	-	-	-	-	frameshift deletion	-	tRNA methyltransferase 13 homolog [Source:HGNC Symbol;Acc:HGNC:25502]	GO:0008033(tRNA processing);GO:0008168(methyltransferase activity);GO:0008175(tRNA methyltransferase activity);GO:0016740(transferase activity);GO:0030488(tRNA methylation);GO:0032259(methylation);GO:0046872(metal ion binding);GO:0106050(tRNA 2'-O-methyltransferase activity)
chr1	100150299	GTT	UTR3		GTT->-;het;QUAL=86.5;DP=33	-	-	-	-	-	-	-	-	-	-	-
chr1	100153250	AT	intronic		-	AT->-;hom;QUAL=14.6;DP=1	-	-	-	-	-	-	-	-	-	-
chr1	100182307	-	intergenic		-	-	-	-	-	-->TT;hom;QUAL=11.5;DP=2	-	-	-	-	-	-
chr1	100187448	TT	UTR3		-	-	-	-	-	TT->-;het;QUAL=4.42;DP=1	-	-	-	-	-	-
chr1	100190375	AT	UTR3		AT->-;het;QUAL=198;DP=10	-	-	-	-	-	-	-	-	-	-	-
chr1	100193623	-	UTR3		-	-	-->TTTA;het;QUAL=73.5;DP=3	-	-	-	-	-	-	-	-	-
chr1	100216109	TA	exonic	ENST00000370132	-	TA->-;het;QUAL=17.5;DP=32	-	-	-	-	-	frameshift deletion	-	-	-	-	dihydrolipoamide branched chain transacylase E2 [Source:HGNC Symbol;Acc:HGNC:2698]	GO:0005737(cytoplasm);GO:0005739(mitochondrion);GO:0005759(mitochondrial matrix);GO:0005947(mitochondrial alpha-ketoglutarate dehydrogenase complex);GO:0009083(branched-chain amino acid catabolic process);GO:0016407(acetyltransferase activity);GO:0016740(transferase activity);GO:0016746(transferase activity, transferring acyl groups);GO:0031405(lipoic acid binding);GO:0031625(ubiquitin protein li…	00280(Valine, leucine and isoleucine degradation);00640(Propanoate metabolism)
chr1	100492840	CTGTGTGTGTGTGTGTGTGTGTGTATGTGTGTGTGTGTGTG	intronic		-	-	-	-	CTGTGTGTGTGTGTGTGTGTGTGTATGTGTGTGTGTGTGTG->CTGTGTGTGTGTGTGTGTGTATGTGTGTGTGTGTGTG;hom;QUAL=81.2;DP=2	-	-	-	-	-	-	-
chr1	100875255	ACACAC	intronic		-	-	-	-	-	ACACAC->-;hom;QUAL=180;DP=4	-	-	-	-	-	-
chr1	100875257	ACAC	intronic		-	-	-	ACAC->-;hom;QUAL=22.5;DP=1	-	-	-	-	-	-	-	-
chr1	100898264	AC	intronic		-	-	AC->-;het;QUAL=7.35;DP=2	-	-	-	-	-	-	-	-	-
chr1	100952591	-	intronic		-	-->GA;hom;QUAL=70.2;DP=2	-	-	-	-	-	-	-	-	-	-
chr1	100975988	CA	UTR3		-	-	-	-	CA->-;het;QUAL=26.5;DP=11	-	-	-	-	-	-	-
chr1	100979541	A	UTR3		-	-	-	-	A->-;het;QUAL=67.5;DP=8	-	-	-	-	-	-	-
chr1	100980031	C	UTR3		C->-;het;QUAL=16.6;DP=26	-	-	-	-	-	-	-	-	-	-	-
chr1	101019857	AA	intronic		-	AA->-;hom;QUAL=52.2;DP=2	-	-	-	-	-	-	-	-	-	-
chr1	101021854	ACACAC	intronic		ACACAC->-;hom;QUAL=71.2;DP=2	-	-	-	-	-	-	-	-	-	-	-
chr1	1010496	ATTT	intronic		-	-	-	-	ATTT->-;hom;QUAL=22.5;DP=1	-	-	-	-	-	-	-
chr1	10110279	T	intronic		-	-	-	-	-	T->-;het;QUAL=20.5;DP=12	-	-	-	-	-	-
chr1	101232738	-	intergenic		-->TAA;hom;QUAL=22.5;DP=1	-	-	-	-	-	-	-	-	-	-	-
chr1	101236992	G	splicing		G->-;het;QUAL=20.5;DP=10	-	G->-;hom;QUAL=66.4;DP=3	G->-;hom;QUAL=37.2;DP=2	-	-	-	-	-	-	-	-
chr1	1013052	-	ncRNA_exonic		-	-->CAA;hom;QUAL=81.2;DP=2	-->CAA;hom;QUAL=81.2;DP=2	-	-	-	-	-	-	-	-	-
chr1	1013467	-	UTR5		-->A;hom;QUAL=60.4;DP=3	-	-	-->A;het;QUAL=4.42;DP=3	-->A;hom;QUAL=58.4;DP=3	-	-	-	-	-	-	-
chr1	10145105	AT	intronic		-	-	-	-	AT->-;het;QUAL=41.5;DP=7	-	-	-	-	-	-	-
chr1	101787189	-	ncRNA_exonic		-	-	-	-->CCT;hom;QUAL=47.2;DP=150	-	-->CC;hom;QUAL=42.2;DP=142	-	-	-	-	-	-
chr1	101787193	-	ncRNA_exonic		-	-->CA;hom;QUAL=22.5;DP=1	-	-	-	-	-	-	-	-	-	-
chr1	10181088	AAA	UTR3		-	-	-	-	AAA->-;hom;QUAL=42;DP=68	-	-	-	-	-	-	-
chr1	10213163	ACTT	intronic		-	-	-	-	ACTT->-;hom;QUAL=22.5;DP=1	-	-	-	-	-	-	-
chr1	10263134	-	intronic		-	-	-	-	-->A;het;QUAL=18.5;DP=14	-	-	-	-	-	-	-
chr1	102939573	-	intronic		-	-->AGG;hom;QUAL=22.5;DP=1	-	-	-	-	-	-	-	-	-	-
chr1	102980650	-	intronic		-	-	-->TC;hom;QUAL=22.5;DP=1	-	-	-	-	-	-	-	-	-
chr1	102997869	AA	intronic		-	-	-	AA->-;het;QUAL=7.35;DP=2	-	-	-	-	-	-	-	-
chr1	103005930	TCA	intronic		-	-	-	-	-	TCA->-;hom;QUAL=22.5;DP=1	-	-	-	-	-	-
chr1	103208282	-	intergenic		-	-->TATT;hom;QUAL=22.5;DP=1	-	-	-	-	-	-	-	-	-	-
chr1	10325441	-	intronic		-	-	-->T;hom;QUAL=51;DP=4	-	-	-	-	-	-	-	-	-
chr1	10376864	CACA	UTR3		-	CACA->-;het;QUAL=8.18;DP=12	-	-	-	-	-	-	-	-	-	-
chr1	10376866	CA	UTR3		-	-	CA->-;het;QUAL=93.5;DP=10	-	CA->-;hom;QUAL=39.2;DP=12	CA->-;hom;QUAL=39.2;DP=3	-	-	-	-	-	-
chr1	10376867	-	UTR3		-->CA;hom;QUAL=53.2;DP=12	-	-	-->CA;het;QUAL=10.8;DP=6	-	-	-	-	-	-	-	-
chr1	10377937	G	UTR3		-	G->-;hom;QUAL=30.2;DP=2	-	-	-	-	-	-	-	-	-	-
chr1	10392485	GAAA	intergenic		-	GAAA->-;hom;QUAL=22.5;DP=1	-	-	-	-	-	-	-	-	-	-
chr1	1039419	-	intronic		-	-	-	-->GG;hom;QUAL=11.5;DP=2	-	-	-	-	-	-	-	-
chr1	10428319	-	intergenic		-	-	-	-	-	-->CTTT;hom;QUAL=22.5;DP=2	-	-	-	-	-	-
chr1	10428488	G	intergenic		-	-	-	G->-;hom;QUAL=28.2;DP=2	-	-	-	-	-	-	-	-
chr1	10433792	A	intronic		-	-	-	A->-;hom;QUAL=7.15;DP=2	-	-	-	-	-	-	-	-
chr1	104445617	TT	intergenic		-	-	-	-	TT->-;hom;QUAL=41.2;DP=2	-	-	-	-	-	-	-
chr1	10457527	-	UTR3		-	-	-	-	-->AA;het;QUAL=22.5;DP=17	-	-	-	-	-	-	-
chr1	10457893	GT	UTR3		GT->-;hom;QUAL=214;DP=63	GT->-;hom;QUAL=214;DP=73	GT->-;hom;QUAL=214;DP=48	GT->-;hom;QUAL=214;DP=62	GT->-;hom;QUAL=214;DP=82	GT->-;hom;QUAL=214;DP=77	-	-	-	-	-	-
chr1	10458852	TG	ncRNA_UTR3		-	-	-	-	-	TG->-;het;QUAL=35.5;DP=46	-	-	-	-	-	-
chr1	10461820	AC	intronic		-	-	AC->-;het;QUAL=3.8;DP=19	-	-	-	-	-	-	-	-	-
chr1	104722637	-	intergenic		-	-	-->TAAA;hom;QUAL=71.2;DP=2	-	-	-	-	-	-	-	-	-
chr1	10473007	G	upstream		-	-	-	-	-	G->-;hom;QUAL=25.2;DP=4	-	-	-	-	-	-
chr1	10483934	-	intronic		-	-	-	-	-->CATT;hom;QUAL=22.5;DP=1	-	-	-	-	-	-	-
chr1	10511086	CAGAGCT	intronic		-	-	-	-	CAGAGCT->-;het;QUAL=133;DP=5	-	-	-	-	-	-	-
chr1	10542089	-	intronic		-	-->A;hom;QUAL=3.96;DP=11	-->AT;het;QUAL=27.5;DP=10	-->A;hom;QUAL=30.5;DP=16	-	-	-	-	-	-	-	-
chr1	10543512	G	intronic		-	-	G->-;het;QUAL=39.7;DP=5	-	-	-	-	-	-	-	-	-
chr1	10564185	-	intronic		-	-	-->TT;hom;QUAL=71.2;DP=2	-	-	-	-	-	-	-	-	-
chr1	105891366	CT	ncRNA_exonic		-	CT->-;hom;QUAL=15.6;DP=1	-	-	-	-	-	-	-	-	-	-
chr1	10615325	CT	intronic		-	CT->-;hom;QUAL=59.2;DP=2	-	-	-	-	-	-	-	-	-	-
chr1	1062396	G	ncRNA_exonic		-	-	-	G->-;hom;QUAL=7.77;DP=4	-	-	-	-	-	-	-	-
chr1	10630321	GT	UTR3		-	-	-	GT->-;het;QUAL=86.5;DP=47	-	-	-	-	-	-	-	-
chr1	1063680	TG	ncRNA_intronic		-	-	-	TG->-;hom;QUAL=36.2;DP=3	TG->-;hom;QUAL=8.19;DP=1	-	-	-	-	-	-	-
chr1	10637437	-	UTR3		-	-	-	-	-->A;het;QUAL=22.5;DP=9	-	-	-	-	-	-	-
chr1	10637821	G	UTR3		-	-	-	G->-;het;QUAL=17;DP=5	-	-	-	-	-	-	-	-
chr1	10652141	-	ncRNA_exonic		-	-	-->AT;hom;QUAL=22.5;DP=1	-	-->AT;het;QUAL=16.6;DP=2	-->AT;hom;QUAL=71.2;DP=2	-	-	-	-	-	-
chr1	107054146	TT	intergenic		-	-	-	-	-	TT->-;hom;QUAL=69.2;DP=2	-	-	-	-	-	-
chr1	107337640	CAA	intronic		-	-	CAA->-;hom;QUAL=22.5;DP=2	-	-	-	-	-	-	-	-	-
chr1	107573268	TG	UTR3		-	-	TG->-;hom;QUAL=65.2;DP=2	-	-	-	-	-	-	-	-	-
chr1	108128524	CA	intergenic		CA->-;hom;QUAL=18.5;DP=1	-	-	CA->-;hom;QUAL=18.5;DP=1	CA->-;hom;QUAL=18.5;DP=1	-	-	-	-	-	-	-
chr1	108145924	-	intronic		-->T;hom;QUAL=22;DP=4	-	-	-	-	-	-	-	-	-	-	-
chr1	108181168	GAGA	intronic		-	-	-	GAGA->-;hom;QUAL=22.5;DP=1	-	-	-	-	-	-	-	-
chr1	108241338	-	intronic		-	-->CACACA;hom;QUAL=22.5;DP=2	-	-	-	-	-	-	-	-	-	-
chr1	108373343	AAG	intergenic		-	-	-	-	-	AAG->-;hom;QUAL=22.5;DP=1	-	-	-	-	-	-
chr1	108637075	A	UTR3		-	-	-	-	-	A->-;het;QUAL=16.6;DP=12	-	-	-	-	-	-
chr1	108637764	A	UTR3		A->-;het;QUAL=4.42;DP=28	-	-	-	-	-	-	-	-	-	-	-
chr1	108638688	-	UTR3		-	-	-->CA;hom;QUAL=160;DP=44	-	-	-	-	-	-	-	-	-
chr1	108638689	-	UTR3		-->AT;hom;QUAL=214;DP=48	-->AT;hom;QUAL=214;DP=34	-->AT;hom;QUAL=214;DP=44	-->AT;hom;QUAL=214;DP=37	-->AT;hom;QUAL=214;DP=27	-->AT;hom;QUAL=214;DP=50	-	-	-	-	-	-
chr1	108641016	C	intronic		-	C->-;hom;QUAL=30.2;DP=4	-	-	-	-	-	-	-	-	-	-
chr1	108657992	TA	intronic		-	-	TA->-;hom;QUAL=6.56;DP=2	-	-	-	-	-	-	-	-	-
chr1	108663516	-	ncRNA_intronic		-	-	-	-->A;hom;QUAL=34.2;DP=2	-	-	-	-	-	-	-	-
chr1	108665908	-	ncRNA_exonic		-	-->A;het;QUAL=4.42;DP=1	-	-	-->A;het;QUAL=4.42;DP=1	-	-	-	-	-	-	-
chr1	108696906	-	UTR3		-	-	-	-->T;hom;QUAL=102;DP=5	-	-	-	-	-	-	-	-
chr1	108779724	-	intronic		-	-	-	-	-	-->ATTTAT;hom;QUAL=111;DP=3	-	-	-	-	-	-
