# Supplementary material for: TK1 expression influences pathogenicity by cell cycle progression, cellular migration, and cellular survival in HCC 1806 breast cancer cells
Source: PLoS One. 2023 Nov 30;18(11):e0293128. doi: 10.1371/journal.pone.0293128 (PMC10688958; doi:10.1371/journal.pone.0293128)
Supplement: S2 Data — RNA-seq was not funding for federally. Excel files shared through LC Sciences are made available in the zip file. (ZIP) [file pone.0293128.s010.zip › S2_Data Availability RNAseq/HCC_1806VSL133_Gene_differential_expression.xlsx]

## Sheet: Sheet1
gene_id	gene_name	transcript_id	GO	KEGG	KO_ENTRY	EC	Description	trans_type	FPKM.HCC_1806_1	FPKM.HCC_1806_2	FPKM.HCC_1806_3	FPKM.L133_1	FPKM.L133_2	FPKM.L133_3	fc	log2(fc)	pval	qval	regulation	significant
ENSG00000172901	LVRN	ENST00000512413;ENST00000357872;ENST00000504467;ENST00000506279;ENST00000515454;ENST00000514509;ENST00000512314;ENST00000395528;ENST00000503203;ENST00000503329	GO:0004177(aminopeptidase activity);GO:0005737(cytoplasm);GO:0005886(plasma membrane);GO:0006508(proteolysis);GO:0008233(peptidase activity);GO:0008237(metallopeptidase activity);GO:0008270(zinc ion binding);GO:0016020(membrane);GO:0016021(integral component of membrane);GO:0016787(hydrolase activity);GO:0042277(peptide binding);GO:0043171(peptide catabolic process);GO:0046872(metal ion binding);…	NA	K13724	EC:3.4.11.-	laeverin [Source:HGNC Symbol;Acc:HGNC:26904]	retained_intron;protein_coding;nonsense_mediated_decay;processed_transcript	31.9882	31.9052	28.6204	0.0347263	0.0375931	0.062607	685.66	9.42135	2.25599e-223	3.41106e-219	up	yes
ENSG00000221867	MAGEA3	ENST00000370278;ENST00000598245;ENST00000417212	GO:0005515(protein binding);GO:0005783(endoplasmic reticulum);GO:0010955(negative regulation of protein processing);GO:0043154(negative regulation of cysteine-type endopeptidase activity involved in apoptotic process);GO:0089720(caspase binding);GO:1902236(negative regulation of endoplasmic reticulum stress-induced intrinsic apoptotic signaling pathway);GO:1902236(negative regulation of endoplasm…	NA	NA	NA	MAGE family member A3 [Source:HGNC Symbol;Acc:HGNC:6801]	protein_coding	50.1041	50.1453	52.3133	0.037226	0.00627169	0.0033659	3255.47	11.6686	1.3449e-200	1.01674e-196	up	yes
ENSG00000241978	AKAP2	ENST00000374525;ENST00000482335;ENST00000485762;ENST00000434623;ENST00000495980;ENST00000480388;ENST00000471798;ENST00000259318	NA	NA	K16519	NA	A-kinase anchoring protein 2 [Source:HGNC Symbol;Acc:HGNC:372]	protein_coding;processed_transcript;nonsense_mediated_decay	17.1493	18.2196	15.7948	0.126578	0.146545	0.136452	124.919	6.96485	4.43551e-170	2.2355e-166	up	yes
ENSG00000247774	PCED1B-AS1	ENST00000547851;ENST00000548222;ENST00000550426;ENST00000552975;ENST00000552990;ENST00000551432;ENST00000552269;ENST00000547600;ENST00000547626;ENST00000500365;ENST00000551898	NA	NA	NA	NA	PCED1B antisense RNA 1 [Source:HGNC Symbol;Acc:HGNC:44166]	lincRNA;retained_intron	0.108401	0.0824205	0.0539145	15.3324	17.2948	15.3678	0.0050992	-7.61551	1.89919e-101	7.17893e-98	down	yes
ENSG00000111700	SLCO1B3	ENST00000261196;ENST00000381545;ENST00000544370;ENST00000545880;ENST00000540853	GO:0005215(transporter activity);GO:0005515(protein binding);GO:0005886(plasma membrane);GO:0005887(integral component of plasma membrane);GO:0006811(ion transport);GO:0008514(organic anion transmembrane transporter activity);GO:0015125(bile acid transmembrane transporter activity);GO:0015347(sodium-independent organic anion transmembrane transporter activity);GO:0015711(organic anion transport);…	04976(Bile secretion);04976(Bile secretion)	K05043	NA	solute carrier organic anion transporter family member 1B3 [Source:HGNC Symbol;Acc:HGNC:10961]	protein_coding;processed_transcript	12.3332	12.8391	11.9827	0.0763088	0.0327771	0.0448186	241.416	7.91538	3.45671e-94	1.04531e-90	up	yes
ENSG00000104327	CALB1	ENST00000520613;ENST00000265431;ENST00000482702;ENST00000469032;ENST00000523716;ENST00000522070;ENST00000497376;ENST00000473670;ENST00000518457;ENST00000476853;ENST00000514406	GO:0005499(vitamin D binding);GO:0005509(calcium ion binding);GO:0005515(protein binding);GO:0005634(nucleus);GO:0005737(cytoplasm);GO:0005829(cytosol);GO:0007611(learning or memory);GO:0007614(short-term memory);GO:0007616(long-term memory);GO:0007626(locomotory behavior);GO:0008270(zinc ion binding);GO:0010842(retina layer formation);GO:0030424(axon);GO:0030425(dendrite);GO:0032420(stereocilium…	04961(Endocrine and other factor-regulated calcium reabsorption);04961(Endocrine and other factor-regulated calcium reabsorption)	NA	NA	calbindin 1 [Source:HGNC Symbol;Acc:HGNC:1434]	protein_coding;retained_intron	17.2184	18.1801	15.6926	0.602693	0.741481	0.776353	24.0936	4.59058	3.1204e-93	7.86342e-90	up	yes
ENSG00000103811	CTSH	ENST00000527715;ENST00000533777;ENST00000220166;ENST00000529861;ENST00000530010;ENST00000525807;ENST00000528436;ENST00000534237;ENST00000649928;ENST00000529263;ENST00000534038;ENST00000534268;ENST00000534533;ENST00000527138;ENST00000530929;ENST00000528191;ENST00000529612;ENST00000615999;ENST00000528741	GO:0001656(metanephros development);GO:0001913(T cell mediated cytotoxicity);GO:0002250(adaptive immune response);GO:0002764(immune response-regulating signaling pathway);GO:0004175(endopeptidase activity);GO:0004177(aminopeptidase activity);GO:0004197(cysteine-type endopeptidase activity);GO:0004252(serine-type endopeptidase activity);GO:0005515(protein binding);GO:0005576(extracellular region);…	04142(Lysosome);04210(Apoptosis);04210(Apoptosis)	NA	NA	cathepsin H [Source:HGNC Symbol;Acc:HGNC:2535]	retained_intron;nonsense_mediated_decay;protein_coding;processed_transcript	3.47275	3.69694	3.32011	53.7838	47.7389	46.3927	0.0709175	-3.81771	1.8285e-81	3.94957e-78	down	yes
ENSG00000117152	RGS4	ENST00000367909;ENST00000421743;ENST00000491263;ENST00000528938;ENST00000531057;ENST00000527393;ENST00000367908;ENST00000533019;ENST00000367906;ENST00000527809	GO:0000188(inactivation of MAPK activity);GO:0001965(G-protein alpha-subunit binding);GO:0001975(response to amphetamine);GO:0003924(GTPase activity);GO:0005096(GTPase activator activity);GO:0005516(calmodulin binding);GO:0005634(nucleus);GO:0005737(cytoplasm);GO:0005829(cytosol);GO:0005886(plasma membrane);GO:0007186(G protein-coupled receptor signaling pathway);GO:0007420(brain development);GO:…	NA	K16449	NA	regulator of G protein signaling 4 [Source:HGNC Symbol;Acc:HGNC:10000]	protein_coding;processed_transcript	6.04005	6.40605	6.09329	0.0433472	0.0469832	0.0344129	148.62	7.21549	2.86749e-81	5.41956e-78	up	yes
ENSG00000100285	NEFH	ENST00000310624	GO:0000226(microtubule cytoskeleton organization);GO:0005198(structural molecule activity);GO:0005200(structural constituent of cytoskeleton);GO:0005737(cytoplasm);GO:0005856(cytoskeleton);GO:0005882(intermediate filament);GO:0005883(neurofilament);GO:0007409(axonogenesis);GO:0008017(microtubule binding);GO:0014069(postsynaptic density);GO:0019894(kinesin binding);GO:0019901(protein kinase bindin…	05014(Amyotrophic lateral sclerosis (ALS))	K04574	NA	neurofilament heavy [Source:HGNC Symbol;Acc:HGNC:7737]	protein_coding	11.8079	10.585	9.96473	0.022165	0.072562	0.021996	277.217	8.11487	2.68562e-77	4.51185e-74	up	yes
ENSG00000145147	SLIT2	ENST00000503823;ENST00000504154;ENST00000503837;ENST00000511508;ENST00000622093;ENST00000509394;ENST00000509099;ENST00000509941;ENST00000508541;ENST00000508824;ENST00000273739;ENST00000512993	GO:0001657(ureteric bud development);GO:0001933(negative regulation of protein phosphorylation);GO:0002042(cell migration involved in sprouting angiogenesis);GO:0002689(negative regulation of leukocyte chemotaxis);GO:0003180(aortic valve morphogenesis);GO:0003184(pulmonary valve morphogenesis);GO:0005095(GTPase inhibitor activity);GO:0005509(calcium ion binding);GO:0005515(protein binding);GO:000…	04360(Axon guidance);04360(Axon guidance)	K06839	NA	slit guidance ligand 2 [Source:HGNC Symbol;Acc:HGNC:11086]	protein_coding;processed_transcript;retained_intron	3.8083	3.8204	3.71666	0.026465	0.0486505	0.0516355	89.509	6.48396	8.34623e-74	1.26195e-70	up	yes
ENSG00000182636	NDN	ENST00000649030;ENST00000331837	GO:0000978(RNA polymerase II proximal promoter sequence-specific DNA binding);GO:0001228(DNA-binding transcription activator activity, RNA polymerase II-specific);GO:0001764(neuron migration);GO:0003016(respiratory system process);GO:0003677(DNA binding);GO:0005634(nucleus);GO:0005654(nucleoplasm);GO:0005737(cytoplasm);GO:0005813(centrosome);GO:0005829(cytosol);GO:0006355(regulation of transcript…	NA	K19482	NA	necdin, MAGE family member [Source:HGNC Symbol;Acc:HGNC:7675]	protein_coding	6.85059	7.46416	8.42272	0.0001	0.0001	0.0001	75791.6	16.2098	2.32583e-72	3.19695e-69	up	yes
ENSG00000112992	NNT	ENST00000344920;ENST00000503651;ENST00000513390;ENST00000264663;ENST00000506893;ENST00000505678;ENST00000515208;ENST00000512422;ENST00000512996;ENST00000503059	GO:0001933(negative regulation of protein phosphorylation);GO:0003957(NAD(P)+ transhydrogenase (B-specific) activity);GO:0005739(mitochondrion);GO:0005743(mitochondrial inner membrane);GO:0005746(mitochondrial respirasome);GO:0006099(tricarboxylic acid cycle);GO:0006740(NADPH regeneration);GO:0008746(NAD(P)+ transhydrogenase activity);GO:0010918(positive regulation of mitochondrial membrane poten…	00760(Nicotinate and nicotinamide metabolism);00760(Nicotinate and nicotinamide metabolism)	K00323	7.1.1.1;EC:1.6.1.2	nicotinamide nucleotide transhydrogenase [Source:HGNC Symbol;Acc:HGNC:7863]	protein_coding;retained_intron;nonsense_mediated_decay	4.9224	4.68262	4.13253	53.5487	47.0474	54.5012	0.0885738	-3.49698	1.92102e-71	2.42049e-68	down	yes
ENSG00000167232	ZNF91	ENST00000300619;ENST00000597458;ENST00000593341;ENST00000596989;ENST00000595533;ENST00000596528;ENST00000397082;ENST00000595893;ENST00000593292;ENST00000599281;ENST00000599743;ENST00000593645	GO:0000981(DNA-binding transcription factor activity, RNA polymerase II-specific);GO:0003676(nucleic acid binding);GO:0003677(DNA binding);GO:0003700(DNA-binding transcription factor activity);GO:0005622(intracellular);GO:0005634(nucleus);GO:0006355(regulation of transcription, DNA-templated);GO:0006357(regulation of transcription by RNA polymerase II);GO:0008270(zinc ion binding);GO:0045892(nega…	05168(Herpes simplex virus 1 infection);05168(Herpes simplex virus 1 infection)	K09228	NA	zinc finger protein 91 [Source:HGNC Symbol;Acc:HGNC:13166]	protein_coding;retained_intron;processed_transcript	2.29668	2.83017	2.41309	0.00315583	0.0140359	0.00807224	298.446	8.22133	2.49677e-70	2.90394e-67	up	yes
ENSG00000154096	THY1	ENST00000284240;ENST00000527590;ENST00000528295;ENST00000528522;ENST00000533840;ENST00000580275;ENST00000524659;ENST00000532974;ENST00000524970;ENST00000584021	GO:0001525(angiogenesis);GO:0001952(regulation of cell-matrix adhesion);GO:0002693(positive regulation of cellular extravasation);GO:0005096(GTPase activator activity);GO:0005178(integrin binding);GO:0005515(protein binding);GO:0005576(extracellular region);GO:0005783(endoplasmic reticulum);GO:0005829(cytosol);GO:0005886(plasma membrane);GO:0005887(integral component of plasma membrane);GO:000592…	04670(Leukocyte transendothelial migration);04670(Leukocyte transendothelial migration)	K06514	NA	Thy-1 cell surface antigen [Source:HGNC Symbol;Acc:HGNC:11801]	protein_coding;processed_transcript;nonsense_mediated_decay;retained_intron	4.2946	4.22628	5.44843	0.037488	0.0133848	0.019522	198.442	7.63258	1.22587e-68	1.32393e-65	up	yes
ENSG00000156475	PPP2R2B	ENST00000453001;ENST00000394411;ENST00000394409;ENST00000336640;ENST00000512984;ENST00000394414;ENST00000504565;ENST00000512011;ENST00000522831;ENST00000530902;ENST00000512639;ENST00000508545;ENST00000532154;ENST00000520231;ENST00000508267;ENST00000509721;ENST00000394413;ENST00000502876;ENST00000504198;ENST00000528601;ENST00000515880	GO:0000159(protein phosphatase type 2A complex);GO:0000278(mitotic cell cycle);GO:0004722(protein serine/threonine phosphatase activity);GO:0005515(protein binding);GO:0005737(cytoplasm);GO:0005739(mitochondrion);GO:0005741(mitochondrial outer membrane);GO:0005829(cytosol);GO:0005856(cytoskeleton);GO:0006915(apoptotic process);GO:0016020(membrane);GO:0019888(protein phosphatase regulator activity…	03015(mRNA surveillance pathway);04071(Sphingolipid signaling pathway);04151(PI3K-Akt signaling pathway);04152(AMPK signaling pathway);04261(Adrenergic signaling in cardiomyocytes);04390(Hippo signaling pathway);04530(Tight junction);04728(Dopaminergic synapse);05142(Chagas disease (American trypanosomiasis));05160(Hepatitis C);05165(Human papillomavirus infection);05165(Human papillomavirus infe…	NA	NA	protein phosphatase 2 regulatory subunit Bbeta [Source:HGNC Symbol;Acc:HGNC:9305]	protein_coding;nonsense_mediated_decay;processed_transcript	0.041166	0.02605	0.0265671	2.40352	2.23902	2.42318	0.013273	-6.23537	2.52585e-68	2.54606e-65	down	yes
ENSG00000250920	AC105460	ENST00000509399;ENST00000652710	NA	NA	NA	NA	novel transcript	lincRNA	26.2636	45.295	44.4489	0.404072	0.215795	0.440601	109.393	6.77337	2.59354e-66	2.45089e-63	up	yes
ENSG00000170396	ZNF804A	ENST00000302277;ENST00000613975	GO:0003674(molecular_function);GO:0003676(nucleic acid binding);GO:0005634(nucleus);GO:0005737(cytoplasm);GO:0005886(plasma membrane);GO:0010628(positive regulation of gene expression);GO:0010975(regulation of neuron projection development);GO:0010976(positive regulation of neuron projection development);GO:0030424(axon);GO:0030426(growth cone);GO:0043025(neuronal cell body);GO:0043197(dendritic …	NA	NA	NA	zinc finger protein 804A [Source:HGNC Symbol;Acc:HGNC:21711]	protein_coding	2.63306	2.69202	2.18482	0.0001	0.0001	0.0001	25033	14.6115	3.78551e-66	3.36688e-63	up	yes
ENSG00000187837	HIST1H1C	ENST00000343677	GO:0000122(negative regulation of transcription by RNA polymerase II);GO:0000786(nucleosome);GO:0003677(DNA binding);GO:0003690(double-stranded DNA binding);GO:0003723(RNA binding);GO:0005515(protein binding);GO:0005634(nucleus);GO:0005694(chromosome);GO:0005719(nuclear euchromatin);GO:0006334(nucleosome assembly);GO:0006355(regulation of transcription, DNA-templated);GO:0006357(regulation of tra…	NA	NA	NA	histone cluster 1 H1 family member c [Source:HGNC Symbol;Acc:HGNC:4716]	protein_coding	19.683	19.8059	23.5924	275.193	299.079	232.571	0.0781829	-3.677	3.23142e-65	2.7144e-62	down	yes
ENSG00000283633	AP000547	ENST00000592107;ENST00000588548;ENST00000591299;ENST00000592918	NA	NA	NA	NA	novel transcript	lincRNA	3.01114	3.41248	3.25411	0.0001	0.0001	0.0001	32259.1	14.9774	3.64778e-63	2.90287e-60	up	yes
ENSG00000182667	NTM	ENST00000374786;ENST00000427481;ENST00000539799;ENST00000457381;ENST00000477098;ENST00000436745;ENST00000463395;ENST00000490356;ENST00000470371;ENST00000474900;ENST00000496198;ENST00000496094;ENST00000479431;ENST00000374791;ENST00000483174;ENST00000482316;ENST00000467255;ENST00000374784;ENST00000416661;ENST00000550167;ENST00000425719;ENST00000498764	GO:0005515(protein binding);GO:0005576(extracellular region);GO:0005886(plasma membrane);GO:0007155(cell adhesion);GO:0008038(neuron recognition);GO:0016020(membrane);GO:0031225(anchored component of membrane);GO:0031225(anchored component of membrane)	NA	K06774	NA	neurotrimin [Source:HGNC Symbol;Acc:HGNC:17941]	protein_coding;processed_transcript;retained_intron	1.96469	1.66612	1.59026	0.0001	0.0001	0.00557818	903.582	9.81951	6.72132e-60	5.08132e-57	up	yes
ENSG00000157654	PALM2-AKAP2	ENST00000374530;ENST00000413420;ENST00000302798	GO:0008360(regulation of cell shape);GO:0016020(membrane);GO:0016020(membrane)	NA	K16519	NA	PALM2-AKAP2 readthrough [Source:HGNC Symbol;Acc:HGNC:33529]	protein_coding	0.0001	0.0001	0.0001	1.11074	0.88187	1.37219	8.91583e-05	-13.4533	1.1421e-58	8.2231e-56	down	yes
ENSG00000269837	IPO5P1	ENST00000593576;ENST00000600039	NA	NA	NA	NA	importin 5 pseudogene 1 [Source:HGNC Symbol;Acc:HGNC:49687]	processed_transcript;transcribed_processed_pseudogene	3.49921	3.63933	3.85058	0.0001	0.0001	0.014411	752.113	9.55481	1.56676e-57	1.07679e-54	up	yes
ENSG00000114631	PODXL2	ENST00000342480	GO:0005515(protein binding);GO:0005539(glycosaminoglycan binding);GO:0005796(Golgi lumen);GO:0005887(integral component of plasma membrane);GO:0007155(cell adhesion);GO:0016020(membrane);GO:0016021(integral component of membrane);GO:0050901(leukocyte tethering or rolling)	NA	K06818	NA	podocalyxin like 2 [Source:HGNC Symbol;Acc:HGNC:17936]	protein_coding	4.46354	5.25491	4.99417	0.019276	0.0001	0.0001	755.423	9.56114	2.53038e-57	1.66345e-54	up	yes
ENSG00000082074	FYB1	ENST00000646444;ENST00000351578;ENST00000505428;ENST00000515010;ENST00000509072;ENST00000646045;ENST00000512982;ENST00000504542;ENST00000644817;ENST00000503065;ENST00000506557;ENST00000647313;ENST00000512138;ENST00000510188;ENST00000642942	GO:0005102(signaling receptor binding);GO:0005515(protein binding);GO:0005634(nucleus);GO:0005737(cytoplasm);GO:0005829(cytosol);GO:0005886(plasma membrane);GO:0006955(immune response);GO:0007229(integrin-mediated signaling pathway);GO:0008150(biological_process);GO:0008289(lipid binding);GO:0015629(actin cytoskeleton);GO:0030054(cell junction);GO:0044877(protein-containing complex binding);GO:00…	04015(Rap1 signaling pathway);04015(Rap1 signaling pathway)	NA	NA	FYN binding protein 1 [Source:HGNC Symbol;Acc:HGNC:4036]	nonsense_mediated_decay;protein_coding;retained_intron;processed_transcript	16.5857	17.2851	14.3762	1.49998	1.61797	1.92845	9.56065	3.25711	2.44003e-56	1.53722e-53	up	yes
ENSG00000189334	S100A14	ENST00000344616;ENST00000368702;ENST00000368701;ENST00000476873;ENST00000368700;ENST00000469571	GO:0005509(calcium ion binding);GO:0005515(protein binding);GO:0005737(cytoplasm);GO:0005829(cytosol);GO:0005886(plasma membrane);GO:0006915(apoptotic process);GO:0016604(nuclear body);GO:0030054(cell junction);GO:0032496(response to lipopolysaccharide);GO:0034142(toll-like receptor 4 signaling pathway);GO:0042379(chemokine receptor binding);GO:0042742(defense response to bacterium);GO:0048471(pe…	NA	NA	NA	S100 calcium binding protein A14 [Source:HGNC Symbol;Acc:HGNC:18901]	protein_coding;processed_transcript	10.3516	10.1982	9.30441	92.3948	91.4216	86.0038	0.110645	-3.17599	3.5683e-56	2.15811e-53	down	yes
ENSG00000211772	TRBC2	ENST00000466254	NA	NA	NA	NA	T cell receptor beta constant 2 [Source:HGNC Symbol;Acc:HGNC:12157]	TR_C_gene	0.0001	0.130878	0.0001	21.0968	25.5089	24.5983	0.00184088	-9.08539	3.94779e-56	2.29579e-53	down	yes
ENSG00000153012	LGI2	ENST00000382114;ENST00000512108	GO:0005515(protein binding);GO:0005576(extracellular region);GO:0005576(extracellular region)	NA	NA	NA	leucine rich repeat LGI family member 2 [Source:HGNC Symbol;Acc:HGNC:18710]	protein_coding	0.080414	0.060754	0.043776	4.01692	3.5493	3.76266	0.016325	-5.93677	4.73879e-55	2.65372e-52	down	yes
ENSG00000269416	LINC01224	ENST00000596283;ENST00000600643;ENST00000598922;ENST00000601293;ENST00000601338;ENST00000594576;ENST00000593573;ENST00000596763;ENST00000602077	NA	NA	NA	NA	long intergenic non-protein coding RNA 1224 [Source:HGNC Symbol;Acc:HGNC:49676]	lincRNA	5.15039	4.82958	5.86406	0.0624277	0.0250838	0.0483429	116.625	6.86574	3.85949e-54	2.08412e-51	up	yes
ENSG00000196581	AJAP1	ENST00000378190;ENST00000378191;ENST00000466761	GO:0001953(negative regulation of cell-matrix adhesion);GO:0005515(protein binding);GO:0005886(plasma membrane);GO:0005912(adherens junction);GO:0005913(cell-cell adherens junction);GO:0007155(cell adhesion);GO:0008013(beta-catenin binding);GO:0009898(cytoplasmic side of plasma membrane);GO:0009986(cell surface);GO:0016020(membrane);GO:0016021(integral component of membrane);GO:0016323(basolatera…	NA	K21387	NA	adherens junctions associated protein 1 [Source:HGNC Symbol;Acc:HGNC:30801]	protein_coding;processed_transcript	1.32401	1.06912	1.26464	0.0001	0.00655854	0.0001	541.206	9.08003	3.59026e-53	1.87189e-50	up	yes
ENSG00000186847	KRT14	ENST00000167586;ENST00000476662;ENST00000441550	GO:0005198(structural molecule activity);GO:0005200(structural constituent of cytoskeleton);GO:0005515(protein binding);GO:0005634(nucleus);GO:0005737(cytoplasm);GO:0005829(cytosol);GO:0005882(intermediate filament);GO:0007568(aging);GO:0008544(epidermis development);GO:0010043(response to zinc ion);GO:0010212(response to ionizing radiation);GO:0030855(epithelial cell differentiation);GO:0031424(…	04915(Estrogen signaling pathway);04915(Estrogen signaling pathway)	K07604	NA	keratin 14 [Source:HGNC Symbol;Acc:HGNC:6416]	protein_coding;retained_intron	12.6923	13.2722	15.2689	0.119729	0.232248	0.297799	63.4578	5.98773	1.75355e-52	8.83789e-50	up	yes
ENSG00000151882	CCL28	ENST00000361115;ENST00000489442;ENST00000513525;ENST00000514421	GO:0001954(positive regulation of cell-matrix adhesion);GO:0005125(cytokine activity);GO:0005515(protein binding);GO:0005576(extracellular region);GO:0005615(extracellular space);GO:0005623(cell);GO:0006935(chemotaxis);GO:0006955(immune response);GO:0007186(G protein-coupled receptor signaling pathway);GO:0007204(positive regulation of cytosolic calcium ion concentration);GO:0007584(response to n…	04060(Cytokine-cytokine receptor interaction);04062(Chemokine signaling pathway);04672(Intestinal immune network for IgA production);04672(Intestinal immune network for IgA production)	K05513	NA	C-C motif chemokine ligand 28 [Source:HGNC Symbol;Acc:HGNC:17700]	protein_coding;nonsense_mediated_decay;retained_intron	2.30445	2.74721	2.34855	23.1919	22.2973	21.2382	0.110902	-3.17264	3.05001e-52	1.48701e-49	down	yes
ENSG00000233251	AC007743	ENST00000596663;ENST00000447423;ENST00000432793	NA	NA	NA	NA	novel transcript, antisense to CCDC85A	antisense	0.675256	0.676448	0.696712	13.0904	10.3473	13.7686	0.0550556	-4.18297	3.1471e-52	1.48701e-49	down	yes
ENSG00000198959	TGM2	ENST00000469269;ENST00000468262;ENST00000361475;ENST00000474777;ENST00000373403;ENST00000453095	GO:0001974(blood vessel remodeling);GO:0003810(protein-glutamine gamma-glutamyltransferase activity);GO:0005515(protein binding);GO:0005525(GTP binding);GO:0005737(cytoplasm);GO:0005739(mitochondrion);GO:0005783(endoplasmic reticulum);GO:0005829(cytosol);GO:0005886(plasma membrane);GO:0005925(focal adhesion);GO:0007200(phospholipase C-activating G protein-coupled receptor signaling pathway);GO:00…	05016(Huntington disease);05016(Huntington disease)	K05625	EC:2.3.2.13	transglutaminase 2 [Source:HGNC Symbol;Acc:HGNC:11778]	retained_intron;protein_coding	3.58294	3.98973	3.77488	0.149183	0.12416	0.14603	27.0583	4.758	2.22374e-51	1.01888e-48	up	yes
ENSG00000185247	MAGEA11	ENST00000355220;ENST00000412632;ENST00000518694;ENST00000333104	GO:0005515(protein binding);GO:0005634(nucleus);GO:0005654(nucleoplasm);GO:0005737(cytoplasm);GO:0005829(cytosol);GO:0016604(nuclear body);GO:0016604(nuclear body)	NA	NA	NA	MAGE family member A11 [Source:HGNC Symbol;Acc:HGNC:6798]	protein_coding;retained_intron	0.0322224	0.0603081	0.0569264	4.44934	5.1338	4.36691	0.0107137	-6.5444	2.37353e-51	1.05552e-48	down	yes
ENSG00000198947	DMD	ENST00000357033;ENST00000378677;ENST00000488902;ENST00000620040;ENST00000474231;ENST00000343523;ENST00000358062;ENST00000378707;ENST00000475732;ENST00000634315;ENST00000619831;ENST00000378702;ENST00000471779;ENST00000361471;ENST00000448370;ENST00000493412;ENST00000472266;ENST00000378705;ENST00000378723;ENST00000541735;ENST00000378680;ENST00000447523;ENST00000463609;ENST00000445312;ENST00000480751…	GO:0001954(positive regulation of cell-matrix adhesion);GO:0002027(regulation of heart rate);GO:0002162(dystroglycan binding);GO:0003779(actin binding);GO:0005178(integrin binding);GO:0005200(structural constituent of cytoskeleton);GO:0005515(protein binding);GO:0005521(lamin binding);GO:0005634(nucleus);GO:0005737(cytoplasm);GO:0005741(mitochondrial outer membrane);GO:0005794(Golgi apparatus);GO…	05410(Hypertrophic cardiomyopathy (HCM));05412(Arrhythmogenic right ventricular cardiomyopathy (ARVC));05414(Dilated cardiomyopathy (DCM));05416(Viral myocarditis);05416(Viral myocarditis)	K10366	NA	dystrophin [Source:HGNC Symbol;Acc:HGNC:2928]	protein_coding;processed_transcript;retained_intron;nonsense_mediated_decay	0.302952	0.299282	0.34545	0.0001	0.0001	0.0001	3158.94	11.6252	2.15878e-50	9.32592e-48	up	yes
ENSG00000211448	DIO2	ENST00000438257;ENST00000557010;ENST00000553968;ENST00000555750;ENST00000556384;ENST00000422005;ENST00000554188;ENST00000553594;ENST00000555844;ENST00000556811;ENST00000557125	GO:0001514(selenocysteine incorporation);GO:0004800(thyroxine 5'-deiodinase activity);GO:0005623(cell);GO:0005886(plasma membrane);GO:0006590(thyroid hormone generation);GO:0008430(selenium binding);GO:0016020(membrane);GO:0016021(integral component of membrane);GO:0016491(oxidoreductase activity);GO:0031625(ubiquitin protein ligase binding);GO:0042403(thyroid hormone metabolic process);GO:004240…	04919(Thyroid hormone signaling pathway);04919(Thyroid hormone signaling pathway)	K17904	EC:1.21.99.4	iodothyronine deiodinase 2 [Source:HGNC Symbol;Acc:HGNC:2884]	protein_coding;processed_transcript;nonsense_mediated_decay	0.124291	0.105198	0.134855	3.18459	5.17887	5.34972	0.0265689	-5.23412	1.67319e-49	7.02739e-47	down	yes
ENSG00000122862	SRGN	ENST00000242465;ENST00000462445	GO:0002576(platelet degranulation);GO:0005515(protein binding);GO:0005576(extracellular region);GO:0005615(extracellular space);GO:0005794(Golgi apparatus);GO:0006915(apoptotic process);GO:0008626(granzyme-mediated apoptotic signaling pathway);GO:0016485(protein processing);GO:0030502(negative regulation of bone mineralization);GO:0031093(platelet alpha granule lumen);GO:0031214(biomineral tissue…	NA	NA	NA	serglycin [Source:HGNC Symbol;Acc:HGNC:9361]	protein_coding;processed_transcript	31.3215	34.4172	33.2816	1.74986	1.28833	1.15882	23.5931	4.56029	2.14447e-49	8.76334e-47	up	yes
ENSG00000197632	SERPINB2	ENST00000299502;ENST00000413956;ENST00000482254;ENST00000404622;ENST00000443281;ENST00000457692	GO:0004867(serine-type endopeptidase inhibitor activity);GO:0005576(extracellular region);GO:0005615(extracellular space);GO:0005737(cytoplasm);GO:0005886(plasma membrane);GO:0010466(negative regulation of peptidase activity);GO:0010951(negative regulation of endopeptidase activity);GO:0030414(peptidase inhibitor activity);GO:0035722(interleukin-12-mediated signaling pathway);GO:0042060(wound hea…	04610(Complement and coagulation cascades);04610(Complement and coagulation cascades)	K19821	NA	serpin family B member 2 [Source:HGNC Symbol;Acc:HGNC:8584]	protein_coding;processed_transcript	52.6358	52.4346	52.7207	2.92824	4.12957	5.53086	12.5344	3.64782	1.24292e-48	4.94551e-46	up	yes
ENSG00000151376	ME3	ENST00000393324;ENST00000530520;ENST00000323418;ENST00000530335;ENST00000524826;ENST00000532471;ENST00000526834;ENST00000543262;ENST00000526944;ENST00000534638;ENST00000526504;ENST00000525957	GO:0004470(malic enzyme activity);GO:0004471(malate dehydrogenase (decarboxylating) (NAD+) activity);GO:0004473(malate dehydrogenase (decarboxylating) (NADP+) activity);GO:0005739(mitochondrion);GO:0005759(mitochondrial matrix);GO:0006090(pyruvate metabolic process);GO:0006099(tricarboxylic acid cycle);GO:0006108(malate metabolic process);GO:0008948(oxaloacetate decarboxylase activity);GO:0009060…	00620(Pyruvate metabolism);00620(Pyruvate metabolism)	K00029	EC:1.1.1.40	malic enzyme 3 [Source:HGNC Symbol;Acc:HGNC:6985]	protein_coding;retained_intron;processed_transcript;nonsense_mediated_decay	1.83377	1.81416	2.3597	0.0001	0.0107706	0.0001	547.611	9.09701	1.46779e-48	5.69053e-46	up	yes
ENSG00000164484	TMEM200A	ENST00000296978;ENST00000617887;ENST00000392429;ENST00000545622	GO:0016020(membrane);GO:0016021(integral component of membrane);GO:0016021(integral component of membrane)	NA	NA	NA	transmembrane protein 200A [Source:HGNC Symbol;Acc:HGNC:21075]	protein_coding	21.6316	21.2671	21.6892	1.15489	1.32459	2.19755	13.8096	3.7876	2.94949e-48	1.11491e-45	up	yes
ENSG00000164161	HHIP	ENST00000434550;ENST00000296575;ENST00000509630;ENST00000515080;ENST00000505891;ENST00000503090;ENST00000511314;ENST00000512791	GO:0003824(catalytic activity);GO:0005515(protein binding);GO:0005576(extracellular region);GO:0005634(nucleus);GO:0005737(cytoplasm);GO:0005886(plasma membrane);GO:0005887(integral component of plasma membrane);GO:0007165(signal transduction);GO:0007224(smoothened signaling pathway);GO:0007405(neuroblast proliferation);GO:0008270(zinc ion binding);GO:0009887(animal organ morphogenesis);GO:000995…	04024(cAMP signaling pathway);04340(Hedgehog signaling pathway);05200(Pathways in cancer);05217(Basal cell carcinoma);05217(Basal cell carcinoma)	K06231	NA	hedgehog interacting protein [Source:HGNC Symbol;Acc:HGNC:14866]	protein_coding;processed_transcript;retained_intron	1.00922	0.899306	0.782166	0.0138972	0.00757656	0.0100219	85.4308	6.41668	3.22332e-46	1.1887e-43	up	yes
ENSG00000100181	TPTEP1	ENST00000426585;ENST00000636884;ENST00000400593;ENST00000558085;ENST00000415121;ENST00000588424;ENST00000585784;ENST00000383140	NA	NA	NA	NA	TPTE pseudogene 1 [Source:HGNC Symbol;Acc:HGNC:43648]	processed_transcript;transcribed_unprocessed_pseudogene	0.84832	0.815525	0.586445	0.0001	0.00428263	0.0001	502.002	8.97155	6.38355e-46	2.29808e-43	up	yes
ENSG00000159217	IGF2BP1	ENST00000290341;ENST00000431824;ENST00000499130;ENST00000505562;ENST00000510023;ENST00000515586	GO:0003676(nucleic acid binding);GO:0003723(RNA binding);GO:0003729(mRNA binding);GO:0003730(mRNA 3'-UTR binding);GO:0005515(protein binding);GO:0005634(nucleus);GO:0005654(nucleoplasm);GO:0005737(cytoplasm);GO:0005829(cytosol);GO:0006403(RNA localization);GO:0006417(regulation of translation);GO:0010494(cytoplasmic stress granule);GO:0010610(regulation of mRNA stability involved in response to s…	05206(MicroRNAs in cancer);05206(MicroRNAs in cancer)	K17391	NA	insulin like growth factor 2 mRNA binding protein 1 [Source:HGNC Symbol;Acc:HGNC:28866]	protein_coding;processed_transcript;retained_intron	1.98592	2.03744	1.96161	0.025079	0.050501	0.0339109	54.6618	5.77246	7.26932e-46	2.5561e-43	up	yes
ENSG00000236333	TRHDE-AS1	ENST00000426250;ENST00000435350;ENST00000550334;ENST00000549957	NA	NA	NA	NA	TRHDE antisense RNA 1 [Source:HGNC Symbol;Acc:HGNC:27471]	antisense;retained_intron	1.7495	1.81121	1.98751	0.025786	0.0295584	0.0467798	54.3282	5.76363	2.63272e-45	9.04699e-43	up	yes
ENSG00000072657	TRHDE	ENST00000261180;ENST00000547300;ENST00000548156;ENST00000552503;ENST00000549138;ENST00000549922;ENST00000549401	GO:0004177(aminopeptidase activity);GO:0005737(cytoplasm);GO:0005886(plasma membrane);GO:0005887(integral component of plasma membrane);GO:0006508(proteolysis);GO:0007165(signal transduction);GO:0007267(cell-cell signaling);GO:0008233(peptidase activity);GO:0008237(metallopeptidase activity);GO:0008270(zinc ion binding);GO:0016020(membrane);GO:0016021(integral component of membrane);GO:0016787(hy…	NA	K01306	EC:3.4.19.6	thyrotropin releasing hormone degrading enzyme [Source:HGNC Symbol;Acc:HGNC:30748]	protein_coding;processed_transcript;retained_intron	1.82453	1.98229	1.49087	0.0592453	0.0327397	0.0385077	40.5976	5.34332	2.71842e-43	9.13389e-41	up	yes
ENSG00000272405	AL365181	ENST00000605886	NA	NA	NA	NA	novel transcript, antisense to BCAN	antisense	0.440022	0.583171	0.471068	9.50071	8.78075	9.29128	0.0541934	-4.20574	8.86677e-43	2.91447e-40	down	yes
ENSG00000248092	NNT-AS1	ENST00000513560;ENST00000606697;ENST00000503484;ENST00000515466;ENST00000506247;ENST00000500258	NA	NA	NA	NA	NNT antisense RNA 1 [Source:HGNC Symbol;Acc:HGNC:49005]	antisense	3.29226	2.90499	2.47602	18.9238	18.9885	19.678	0.150603	-2.73118	9.40643e-43	3.02607e-40	down	yes
ENSG00000162494	LRRC38	ENST00000376085	GO:0005249(voltage-gated potassium channel activity);GO:0005515(protein binding);GO:0005886(plasma membrane);GO:0005887(integral component of plasma membrane);GO:0006811(ion transport);GO:0008076(voltage-gated potassium channel complex);GO:0016020(membrane);GO:0016021(integral component of membrane);GO:0044325(ion channel binding);GO:0071805(potassium ion transmembrane transport);GO:0099104(potas…	NA	NA	NA	leucine rich repeat containing 38 [Source:HGNC Symbol;Acc:HGNC:27005]	protein_coding	16.8542	12.0206	16.5691	0.113013	0.282964	0.074176	96.6577	6.59481	9.64475e-43	3.0381e-40	up	yes
ENSG00000069431	ABCC9	ENST00000261200;ENST00000326684;ENST00000636888;ENST00000621589;ENST00000544039;ENST00000538350;ENST00000261201	GO:0000166(nucleotide binding);GO:0005215(transporter activity);GO:0005267(potassium channel activity);GO:0005524(ATP binding);GO:0005886(plasma membrane);GO:0006813(potassium ion transport);GO:0008281(sulfonylurea receptor activity);GO:0008282(inward rectifying potassium channel);GO:0015459(potassium channel regulator activity);GO:0016020(membrane);GO:0016021(integral component of membrane);GO:0…	02010(ABC transporters);02010(ABC transporters)	K05033	NA	ATP binding cassette subfamily C member 9 [Source:HGNC Symbol;Acc:HGNC:60]	protein_coding	0.928141	0.838398	0.639223	0.0001	0.0001	0.00695581	336.197	8.39316	1.26716e-42	3.91009e-40	up	yes
ENSG00000183087	GAS6	ENST00000327773;ENST00000608763;ENST00000480426;ENST00000610073;ENST00000476291	GO:0001764(neuron migration);GO:0001786(phosphatidylserine binding);GO:0001934(positive regulation of protein phosphorylation);GO:0001961(positive regulation of cytokine-mediated signaling pathway);GO:0002576(platelet degranulation);GO:0003104(positive regulation of glomerular filtration);GO:0005102(signaling receptor binding);GO:0005245(voltage-gated calcium channel activity);GO:0005509(calcium …	01521(EGFR tyrosine kinase inhibitor resistance);01521(EGFR tyrosine kinase inhibitor resistance)	NA	NA	growth arrest specific 6 [Source:HGNC Symbol;Acc:HGNC:4168]	protein_coding;retained_intron;processed_transcript	50.1562	45.8753	53.2232	7.87646	7.06805	8.68165	6.31735	2.65932	1.42884e-42	4.32082e-40	up	yes
ENSG00000147202	DIAPH2	ENST00000373054;ENST00000324765;ENST00000373061;ENST00000373049;ENST00000355827	GO:0003779(actin binding);GO:0005102(signaling receptor binding);GO:0005730(nucleolus);GO:0005737(cytoplasm);GO:0005768(endosome);GO:0005769(early endosome);GO:0005783(endoplasmic reticulum);GO:0005829(cytosol);GO:0007015(actin filament organization);GO:0007275(multicellular organism development);GO:0007292(female gamete generation);GO:0016043(cellular component organization);GO:0017048(Rho GTPas…	04810(Regulation of actin cytoskeleton);04810(Regulation of actin cytoskeleton)	K05741	NA	diaphanous related formin 2 [Source:HGNC Symbol;Acc:HGNC:2877]	protein_coding	2.26563	2.13964	1.95829	0.00877995	0.0333968	0.0084658	125.656	6.97334	3.17648e-42	9.41733e-40	up	yes
ENSG00000121413	ZSCAN18	ENST00000596372;ENST00000594191;ENST00000598497;ENST00000601063;ENST00000421612;ENST00000240727;ENST00000600318;ENST00000595784;ENST00000600897;ENST00000600845;ENST00000595944;ENST00000600404;ENST00000601144;ENST00000433686;ENST00000594567;ENST00000595721;ENST00000600522	GO:0003676(nucleic acid binding);GO:0003677(DNA binding);GO:0003700(DNA-binding transcription factor activity);GO:0005634(nucleus);GO:0006355(regulation of transcription, DNA-templated);GO:0046872(metal ion binding);GO:0046872(metal ion binding)	NA	K09230	NA	zinc finger and SCAN domain containing 18 [Source:HGNC Symbol;Acc:HGNC:21037]	retained_intron;protein_coding;processed_transcript	0.409621	0.53313	0.599329	0.0001	0.0001	0.0001	5140.27	12.3276	9.59623e-42	2.79029e-39	up	yes
ENSG00000091129	NRCAM	ENST00000379028;ENST00000442580;ENST00000613830;ENST00000465585;ENST00000415105;ENST00000445634;ENST00000419936;ENST00000522550;ENST00000417701;ENST00000379024;ENST00000379022;ENST00000418239;ENST00000425651;ENST00000413765;ENST00000351718;ENST00000456431;ENST00000489800	GO:0001525(angiogenesis);GO:0001764(neuron migration);GO:0005515(protein binding);GO:0005576(extracellular region);GO:0005886(plasma membrane);GO:0005887(integral component of plasma membrane);GO:0007155(cell adhesion);GO:0007409(axonogenesis);GO:0007411(axon guidance);GO:0007413(axonal fasciculation);GO:0007416(synapse assembly);GO:0007417(central nervous system development);GO:0008104(protein l…	04514(Cell adhesion molecules (CAMs));04514(Cell adhesion molecules (CAMs))	K06756	NA	neuronal cell adhesion molecule [Source:HGNC Symbol;Acc:HGNC:7994]	protein_coding;processed_transcript;retained_intron	2.18673	2.42283	2.57294	0.0531504	0.0147073	0.0336115	70.785	6.14537	1.36559e-41	3.89581e-39	up	yes
ENSG00000284428	AC092329	ENST00000640838;ENST00000638174;ENST00000640354;ENST00000640517;ENST00000638919;ENST00000639327;ENST00000638822;ENST00000640920;ENST00000639752;ENST00000639997;ENST00000640355	NA	NA	NA	NA	novel transcript	lincRNA;retained_intron	0.766504	0.804865	0.717458	0.0001	0.0001	0.0001	7629.42	12.8974	2.09765e-41	5.87341e-39	up	yes
ENSG00000171551	ECEL1	ENST00000482346;ENST00000411860;ENST00000409941;ENST00000304546	GO:0003016(respiratory system process);GO:0004222(metalloendopeptidase activity);GO:0005887(integral component of plasma membrane);GO:0006508(proteolysis);GO:0007218(neuropeptide signaling pathway);GO:0008233(peptidase activity);GO:0008237(metallopeptidase activity);GO:0016020(membrane);GO:0016021(integral component of membrane);GO:0016787(hydrolase activity);GO:0046872(metal ion binding);GO:0046…	NA	NA	NA	endothelin converting enzyme like 1 [Source:HGNC Symbol;Acc:HGNC:3147]	retained_intron;protein_coding	0.0001	0.0001	0.0001	1.26589	1.16489	1.23076	8.19326e-05	-13.5752	6.48044e-40	1.78153e-37	down	yes
ENSG00000138650	PCDH10	ENST00000264360;ENST00000618019;ENST00000511112	GO:0005509(calcium ion binding);GO:0005886(plasma membrane);GO:0005887(integral component of plasma membrane);GO:0007155(cell adhesion);GO:0007156(homophilic cell adhesion via plasma membrane adhesion molecules);GO:0016020(membrane);GO:0016021(integral component of membrane);GO:0016021(integral component of membrane)	NA	K16499	NA	protocadherin 10 [Source:HGNC Symbol;Acc:HGNC:13404]	protein_coding;retained_intron	0.559191	0.473982	0.435162	0.0001	0.00365668	0.0001	380.725	8.5726	1.26821e-39	3.42417e-37	up	yes
ENSG00000172239	PAIP1	ENST00000511321;ENST00000306846;ENST00000338972;ENST00000508537;ENST00000436644;ENST00000514816;ENST00000504075;ENST00000515338;ENST00000504639;ENST00000514514	GO:0003723(RNA binding);GO:0005515(protein binding);GO:0005737(cytoplasm);GO:0005829(cytosol);GO:0006413(translational initiation);GO:0006417(regulation of translation);GO:0006446(regulation of translational initiation);GO:0008494(translation activator activity);GO:0045727(positive regulation of translation);GO:0048255(mRNA stabilization);GO:0048255(mRNA stabilization)	03013(RNA transport);03013(RNA transport)	K14322	NA	poly(A) binding protein interacting protein 1 [Source:HGNC Symbol;Acc:HGNC:16945]	protein_coding;nonsense_mediated_decay	39.4509	40.8722	38.321	196.36	201.158	229.341	0.189268	-2.4015	3.51478e-39	9.32343e-37	down	yes
ENSG00000075461	CACNG4	ENST00000262138	GO:0005244(voltage-gated ion channel activity);GO:0005245(voltage-gated calcium channel activity);GO:0005246(calcium channel regulator activity);GO:0005262(calcium channel activity);GO:0005886(plasma membrane);GO:0005887(integral component of plasma membrane);GO:0005891(voltage-gated calcium channel complex);GO:0006811(ion transport);GO:0006816(calcium ion transport);GO:0009986(cell surface);GO:0…	04010(MAPK signaling pathway);04260(Cardiac muscle contraction);04261(Adrenergic signaling in cardiomyocytes);04921(Oxytocin signaling pathway);05410(Hypertrophic cardiomyopathy (HCM));05412(Arrhythmogenic right ventricular cardiomyopathy (ARVC));05414(Dilated cardiomyopathy (DCM))	K04869	NA	calcium voltage-gated channel auxiliary subunit gamma 4 [Source:HGNC Symbol;Acc:HGNC:1408]	protein_coding	0.0001	0.0001	0.0001	1.30697	1.12581	0.840946	9.16387e-05	-13.4137	6.157e-39	1.60507e-36	down	yes
ENSG00000114450	GNB4	ENST00000232564;ENST00000497513;ENST00000468623;ENST00000466899;ENST00000465153	GO:0005515(protein binding);GO:0005765(lysosomal membrane);GO:0005829(cytosol);GO:0006457(protein folding);GO:0007165(signal transduction);GO:0021762(substantia nigra development);GO:0044877(protein-containing complex binding);GO:0070062(extracellular exosome);GO:0070062(extracellular exosome)	04014(Ras signaling pathway);04062(Chemokine signaling pathway);04151(PI3K-Akt signaling pathway);04371(Apelin signaling pathway);04713(Circadian entrainment);04723(Retrograde endocannabinoid signaling);04724(Glutamatergic synapse);04725(Cholinergic synapse);04726(Serotonergic synapse);04727(GABAergic synapse);04728(Dopaminergic synapse);04926(Relaxin signaling pathway);05032(Morphine addiction);…	K04538	NA	G protein subunit beta 4 [Source:HGNC Symbol;Acc:HGNC:20731]	protein_coding;processed_transcript	10.3912	11.049	9.02203	1.35599	1.37112	1.43186	7.32446	2.87272	7.43441e-39	1.90522e-36	up	yes
ENSG00000185904	LINC00839	ENST00000429940;ENST00000424751	NA	NA	NA	NA	long intergenic non-protein coding RNA 839 [Source:HGNC Symbol;Acc:HGNC:28269]	lincRNA	7.09929	6.8519	7.47012	0.245107	0.173435	0.296775	29.9466	4.90432	1.38588e-38	3.49243e-36	up	yes
ENSG00000019582	CD74	ENST00000353334;ENST00000518797;ENST00000009530;ENST00000517791;ENST00000523836;ENST00000524315;ENST00000523813;ENST00000523208;ENST00000377795;ENST00000522246;ENST00000522153;ENST00000517752	GO:0000139(Golgi membrane);GO:0000187(activation of MAPK activity);GO:0001516(prostaglandin biosynthetic process);GO:0001540(amyloid-beta binding);GO:0001934(positive regulation of protein phosphorylation);GO:0001961(positive regulation of cytokine-mediated signaling pathway);GO:0002250(adaptive immune response);GO:0002376(immune system process);GO:0002606(positive regulation of dendritic cell an…	04612(Antigen processing and presentation);05152(Tuberculosis);05168(Herpes simplex virus 1 infection);05168(Herpes simplex virus 1 infection)	NA	NA	CD74 molecule [Source:HGNC Symbol;Acc:HGNC:1697]	protein_coding;retained_intron;nonsense_mediated_decay	25.9965	19.8869	18.2201	1.5208	1.13194	0.583485	19.8081	4.30802	2.58344e-38	6.40353e-36	up	yes
ENSG00000065675	PRKCQ	ENST00000263125;ENST00000397176;ENST00000610727;ENST00000539722	GO:0000166(nucleotide binding);GO:0001558(regulation of cell growth);GO:0001772(immunological synapse);GO:0002376(immune system process);GO:0004672(protein kinase activity);GO:0004674(protein serine/threonine kinase activity);GO:0004697(protein kinase C activity);GO:0005515(protein binding);GO:0005524(ATP binding);GO:0005737(cytoplasm);GO:0005815(microtubule organizing center);GO:0005829(cytosol)…	04064(NF-kappa B signaling pathway);04140(Autophagy - animal);04270(Vascular smooth muscle contraction);04658(Th1 and Th2 cell differentiation);04659(Th17 cell differentiation);04660(T cell receptor signaling pathway);04750(Inflammatory mediator regulation of TRP channels);04920(Adipocytokine signaling pathway);04931(Insulin resistance);04931(Insulin resistance)	NA	NA	protein kinase C theta [Source:HGNC Symbol;Acc:HGNC:9410]	protein_coding	2.15081	1.91285	1.83402	0.0001	0.0250906	0.0122687	157.442	7.29868	2.98374e-38	7.27647e-36	up	yes
ENSG00000022267	FHL1	ENST00000543669;ENST00000618438;ENST00000394155;ENST00000630684;ENST00000651929;ENST00000652745;ENST00000370676;ENST00000625935;ENST00000628919;ENST00000458357;ENST00000626004;ENST00000628568;ENST00000627578;ENST00000370683;ENST00000652457;ENST00000627383;ENST00000370690;ENST00000535737;ENST00000452016;ENST00000651256;ENST00000630278;ENST00000477080;ENST00000539015;ENST00000420362;ENST00000628443…	GO:0003254(regulation of membrane depolarization);GO:0003674(molecular_function);GO:0005515(protein binding);GO:0005634(nucleus);GO:0005737(cytoplasm);GO:0005829(cytosol);GO:0005886(plasma membrane);GO:0005925(focal adhesion);GO:0007275(multicellular organism development);GO:0007517(muscle organ development);GO:0009887(animal organ morphogenesis);GO:0010972(negative regulation of G2/M transition …	04630(Jak-STAT signaling pathway);04630(Jak-STAT signaling pathway)	K14365	NA	four and a half LIM domains 1 [Source:HGNC Symbol;Acc:HGNC:3702]	protein_coding;processed_transcript;retained_intron	4.93612	5.79335	5.56781	0.38352	0.38913	0.427171	13.5831	3.76374	3.3351e-38	8.00424e-36	up	yes
ENSG00000183844	FAM3B	ENST00000357985;ENST00000398646;ENST00000398647;ENST00000518236;ENST00000479810;ENST00000398652	GO:0005125(cytokine activity);GO:0005576(extracellular region);GO:0005615(extracellular space);GO:0006915(apoptotic process);GO:0010469(regulation of signaling receptor activity);GO:0030073(insulin secretion);GO:0042593(glucose homeostasis);GO:0070062(extracellular exosome);GO:0070062(extracellular exosome)	NA	NA	NA	family with sequence similarity 3 member B [Source:HGNC Symbol;Acc:HGNC:1253]	protein_coding;processed_transcript	0.842015	0.926017	0.931854	0.0001	0.0001	0.0001	8999.62	13.1356	4.94119e-38	1.16736e-35	up	yes
ENSG00000117020	AKT3	ENST00000366539;ENST00000263826;ENST00000366540;ENST00000550388;ENST00000490018;ENST00000336199;ENST00000552631;ENST00000463991;ENST00000491219;ENST00000492957	GO:0000002(mitochondrial genome maintenance);GO:0000166(nucleotide binding);GO:0001938(positive regulation of endothelial cell proliferation);GO:0004672(protein kinase activity);GO:0004674(protein serine/threonine kinase activity);GO:0005515(protein binding);GO:0005524(ATP binding);GO:0005634(nucleus);GO:0005737(cytoplasm);GO:0006468(protein phosphorylation);GO:0007165(signal transduction);GO:001…	01521(EGFR tyrosine kinase inhibitor resistance);01522(Endocrine resistance);01524(Platinum drug resistance);04010(MAPK signaling pathway);04012(ErbB signaling pathway);04014(Ras signaling pathway);04015(Rap1 signaling pathway);04022(cGMP-PKG signaling pathway);04024(cAMP signaling pathway);04062(Chemokine signaling pathway);04066(HIF-1 signaling pathway);04068(FoxO signaling pathway);04071(Sphin…	K04456	EC:2.7.11.1	AKT serine/threonine kinase 3 [Source:HGNC Symbol;Acc:HGNC:393]	protein_coding;processed_transcript	1.75491	1.86094	1.67786	0.0728128	0.0792612	0.0768587	23.1234	4.53128	8.78041e-38	2.04246e-35	up	yes
ENSG00000213145	CRIP1	ENST00000330233;ENST00000461556;ENST00000392531;ENST00000496700;ENST00000409393;ENST00000460900	GO:0003680(AT DNA binding);GO:0005737(cytoplasm);GO:0006955(immune response);GO:0007507(heart development);GO:0008270(zinc ion binding);GO:0008283(cell population proliferation);GO:0008301(DNA binding, bending);GO:0008630(intrinsic apoptotic signaling pathway in response to DNA damage);GO:0010033(response to organic substance);GO:0010043(response to zinc ion);GO:0010468(regulation of gene express…	NA	NA	NA	cysteine rich protein 1 [Source:HGNC Symbol;Acc:HGNC:2360]	protein_coding;retained_intron	3.21176	3.86504	5.8288	0.0454862	0.0287858	0.0728384	87.7274	6.45496	1.55749e-37	3.56806e-35	up	yes
ENSG00000130224	LRCH2	ENST00000317135;ENST00000538422	GO:0005515(protein binding);GO:0005515(protein binding)	NA	NA	NA	leucine rich repeats and calponin homology domain containing 2 [Source:HGNC Symbol;Acc:HGNC:29292]	protein_coding	0.59011	0.710642	0.609497	0.0001	0.0001	0.0001	6367.5	12.6365	1.92823e-37	4.35147e-35	up	yes
ENSG00000065320	NTN1	ENST00000173229;ENST00000436734	GO:0001764(neuron migration);GO:0005515(protein binding);GO:0005576(extracellular region);GO:0005604(basement membrane);GO:0005737(cytoplasm);GO:0006915(apoptotic process);GO:0006930(substrate-dependent cell migration, cell extension);GO:0007097(nuclear migration);GO:0007265(Ras protein signal transduction);GO:0007409(axonogenesis);GO:0007411(axon guidance);GO:0008284(positive regulation of cell …	04360(Axon guidance);04360(Axon guidance)	NA	NA	netrin 1 [Source:HGNC Symbol;Acc:HGNC:8029]	protein_coding	0.15362	0.0982199	0.0871026	3.2737	2.7793	3.01682	0.0373703	-4.74197	2.8633e-37	6.36663e-35	down	yes
ENSG00000254535	PABPC4L	ENST00000421491	GO:0003676(nucleic acid binding);GO:0003723(RNA binding);GO:0003730(mRNA 3'-UTR binding);GO:0005634(nucleus);GO:0005737(cytoplasm);GO:0005829(cytosol);GO:0008143(poly(A) binding);GO:0008266(poly(U) RNA binding);GO:0010494(cytoplasmic stress granule);GO:1990904(ribonucleoprotein complex)	03013(RNA transport);03015(mRNA surveillance pathway);03018(RNA degradation)	K13126	NA	poly(A) binding protein cytoplasmic 4 like [Source:HGNC Symbol;Acc:HGNC:31955]	protein_coding	0.57259	0.754741	0.609432	0.0001	0.0001	0.0001	6455.88	12.6564	4.26475e-37	9.34536e-35	up	yes
ENSG00000165300	SLITRK5	ENST00000325089	GO:0005515(protein binding);GO:0005886(plasma membrane);GO:0007268(chemical synaptic transmission);GO:0007409(axonogenesis);GO:0007625(grooming behavior);GO:0009410(response to xenobiotic stimulus);GO:0016020(membrane);GO:0016021(integral component of membrane);GO:0021756(striatum development);GO:0030534(adult behavior);GO:0043235(receptor complex);GO:0043588(skin development);GO:0048813(dendrite…	NA	NA	NA	SLIT and NTRK like family member 5 [Source:HGNC Symbol;Acc:HGNC:20295]	protein_coding	0.140965	0.144959	0.141151	0.0001	0.0001	0.0001	1423.58	10.4753	5.28627e-37	1.14183e-34	up	yes
ENSG00000166033	HTRA1	ENST00000368984;ENST00000420892;ENST00000648167	GO:0001890(placenta development);GO:0004252(serine-type endopeptidase activity);GO:0005515(protein binding);GO:0005520(insulin-like growth factor binding);GO:0005576(extracellular region);GO:0005615(extracellular space);GO:0005737(cytoplasm);GO:0005829(cytosol);GO:0005886(plasma membrane);GO:0006508(proteolysis);GO:0008233(peptidase activity);GO:0008236(serine-type peptidase activity);GO:0016020(…	NA	NA	NA	HtrA serine peptidase 1 [Source:HGNC Symbol;Acc:HGNC:9476]	protein_coding	4.32261	4.02277	3.80675	27.2226	28.9283	26.652	0.14676	-2.76847	8.72943e-37	1.859e-34	down	yes
ENSG00000134762	DSC3	ENST00000360428;ENST00000434452;ENST00000584980	GO:0001533(cornified envelope);GO:0001701(in utero embryonic development);GO:0005509(calcium ion binding);GO:0005576(extracellular region);GO:0005737(cytoplasm);GO:0005886(plasma membrane);GO:0005911(cell-cell junction);GO:0007155(cell adhesion);GO:0007156(homophilic cell adhesion via plasma membrane adhesion molecules);GO:0016020(membrane);GO:0016021(integral component of membrane);GO:0030054(ce…	NA	K07602	NA	desmocollin 3 [Source:HGNC Symbol;Acc:HGNC:3037]	protein_coding	5.37431	5.21098	4.54536	0.495971	0.384698	0.46196	11.2694	3.49434	1.02828e-35	2.15939e-33	up	yes
ENSG00000144583	MARCH4	ENST00000273067	GO:0000139(Golgi membrane);GO:0004842(ubiquitin-protein transferase activity);GO:0005794(Golgi apparatus);GO:0005795(Golgi stack);GO:0005802(trans-Golgi network);GO:0008270(zinc ion binding);GO:0016020(membrane);GO:0016021(integral component of membrane);GO:0016567(protein ubiquitination);GO:0016740(transferase activity);GO:0046872(metal ion binding)	NA	K10659	EC:2.3.2.27	membrane associated ring-CH-type finger 4 [Source:HGNC Symbol;Acc:HGNC:29269]	protein_coding	4.378	4.62538	3.80204	0.195642	0.173948	0.263505	20.2267	4.33819	1.23133e-35	2.55038e-33	up	yes
ENSG00000181333	HEPHL1	ENST00000315765	GO:0004322(ferroxidase activity);GO:0005507(copper ion binding);GO:0005886(plasma membrane);GO:0006811(ion transport);GO:0006825(copper ion transport);GO:0006826(iron ion transport);GO:0016020(membrane);GO:0016021(integral component of membrane);GO:0016491(oxidoreductase activity);GO:0046872(metal ion binding);GO:0055072(iron ion homeostasis);GO:0055114(oxidation-reduction process)	NA	NA	NA	hephaestin like 1 [Source:HGNC Symbol;Acc:HGNC:30477]	protein_coding	1.19177	1.14299	1.30773	0.014981	0.030168	0.015568	59.9914	5.90668	1.70383e-35	3.48134e-33	up	yes
ENSG00000112761	CCN6	ENST00000361714;ENST00000368664;ENST00000368666;ENST00000604763;ENST00000230529;ENST00000639360;ENST00000409166;ENST00000454589;ENST00000483439;ENST00000620524;ENST00000613648	GO:0005178(integrin binding);GO:0005520(insulin-like growth factor binding);GO:0005576(extracellular region);GO:0005615(extracellular space);GO:0005739(mitochondrion);GO:0005783(endoplasmic reticulum);GO:0007155(cell adhesion);GO:0007165(signal transduction);GO:0007267(cell-cell signaling);GO:0008083(growth factor activity);GO:0008201(heparin binding);GO:0010469(regulation of signaling receptor a…	NA	K23090	NA	cellular communication network factor 6 [Source:HGNC Symbol;Acc:HGNC:12771]	protein_coding;nonsense_mediated_decay;processed_transcript	3.33868	4.30979	4.07731	0.0521888	0.114409	0.106238	42.9773	5.4255	1.73947e-35	3.50676e-33	up	yes
ENSG00000154760	SLFN13	ENST00000530782;ENST00000533791;ENST00000285013;ENST00000531588;ENST00000524511;ENST00000542635;ENST00000534689;ENST00000526861;ENST00000532774;ENST00000526483;ENST00000532210	GO:0000049(tRNA binding);GO:0000166(nucleotide binding);GO:0004518(nuclease activity);GO:0004519(endonuclease activity);GO:0004521(endoribonuclease activity);GO:0005524(ATP binding);GO:0005622(intracellular);GO:0005737(cytoplasm);GO:0008270(zinc ion binding);GO:0016075(rRNA catabolic process);GO:0016078(tRNA catabolic process);GO:0016787(hydrolase activity);GO:0046872(metal ion binding);GO:005160…	NA	NA	NA	schlafen family member 13 [Source:HGNC Symbol;Acc:HGNC:26481]	nonsense_mediated_decay;protein_coding;retained_intron	4.70975	4.59511	4.54341	0.550255	0.501449	0.508486	8.87602	3.14991	1.84117e-35	3.66297e-33	up	yes
ENSG00000229373	LINC00452	ENST00000426859;ENST00000609661	NA	NA	NA	NA	long intergenic non-protein coding RNA 452 [Source:HGNC Symbol;Acc:HGNC:42800]	lincRNA	1.54328	1.60297	1.73706	0.0150393	0.0001	0.022786	128.761	7.00856	2.02149e-35	3.96947e-33	up	yes
ENSG00000105967	TFEC	ENST00000320239;ENST00000393485;ENST00000265440;ENST00000465322;ENST00000484212;ENST00000474337;ENST00000457268;ENST00000462828;ENST00000497829	GO:0000978(RNA polymerase II proximal promoter sequence-specific DNA binding);GO:0000981(DNA-binding transcription factor activity, RNA polymerase II-specific);GO:0001228(DNA-binding transcription activator activity, RNA polymerase II-specific);GO:0003677(DNA binding);GO:0003700(DNA-binding transcription factor activity);GO:0003713(transcription coactivator activity);GO:0003714(transcription core…	NA	K15591	NA	transcription factor EC [Source:HGNC Symbol;Acc:HGNC:11754]	protein_coding;processed_transcript	1.03922	1.20575	1.09374	0.0186786	0.0310126	0.00959226	56.3177	5.81552	5.9592e-35	1.15517e-32	up	yes
ENSG00000054219	LY75	ENST00000263636;ENST00000471164;ENST00000492955;ENST00000484559	GO:0004888(transmembrane signaling receptor activity);GO:0005887(integral component of plasma membrane);GO:0006897(endocytosis);GO:0006954(inflammatory response);GO:0006955(immune response);GO:0016020(membrane);GO:0016021(integral component of membrane);GO:0030246(carbohydrate binding);GO:0038023(signaling receptor activity);GO:0070062(extracellular exosome);GO:0070062(extracellular exosome)	NA	K06559	NA	lymphocyte antigen 75 [Source:HGNC Symbol;Acc:HGNC:6729]	protein_coding;processed_transcript;retained_intron	0.284185	0.31789	0.304417	0.0001	0.0001	0.0001	3021.64	11.5611	8.73981e-35	1.67273e-32	up	yes
ENSG00000141756	FKBP10	ENST00000321562;ENST00000455106;ENST00000489591;ENST00000464180;ENST00000429461;ENST00000585922;ENST00000585664;ENST00000490938;ENST00000487489	GO:0000413(protein peptidyl-prolyl isomerization);GO:0003755(peptidyl-prolyl cis-trans isomerase activity);GO:0005509(calcium ion binding);GO:0005528(FK506 binding);GO:0005783(endoplasmic reticulum);GO:0005788(endoplasmic reticulum lumen);GO:0016853(isomerase activity);GO:0018208(peptidyl-proline modification);GO:0046872(metal ion binding);GO:0046872(metal ion binding)	NA	K09575	EC:5.2.1.8	FKBP prolyl isomerase 10 [Source:HGNC Symbol;Acc:HGNC:18169]	protein_coding;nonsense_mediated_decay;retained_intron	8.76217	6.60137	6.54642	0.503832	0.334209	0.530736	16.007	4.00063	1.16826e-34	2.20802e-32	up	yes
ENSG00000137868	STRA6	ENST00000432245;ENST00000563965;ENST00000395105;ENST00000573214;ENST00000574439;ENST00000616000;ENST00000573724;ENST00000575272;ENST00000574278;ENST00000449139;ENST00000416286;ENST00000573391;ENST00000572975;ENST00000545137;ENST00000572785;ENST00000574570;ENST00000571341;ENST00000423167;ENST00000569936;ENST00000323940;ENST00000535552;ENST00000573456	GO:0001523(retinoid metabolic process);GO:0001568(blood vessel development);GO:0001822(kidney development);GO:0003184(pulmonary valve morphogenesis);GO:0003281(ventricular septum development);GO:0005886(plasma membrane);GO:0005887(integral component of plasma membrane);GO:0007507(heart development);GO:0007612(learning);GO:0007631(feeding behavior);GO:0016020(membrane);GO:0016021(integral componen…	NA	K23088	NA	stimulated by retinoic acid 6 [Source:HGNC Symbol;Acc:HGNC:30650]	protein_coding;retained_intron;processed_transcript;nonsense_mediated_decay	0.0515855	0.0369731	0.0723024	1.88421	1.56647	1.6043	0.0318222	-4.97382	2.26634e-34	4.23051e-32	down	yes
ENSG00000101825	MXRA5	ENST00000217939	GO:0005201(extracellular matrix structural constituent);GO:0005515(protein binding);GO:0005576(extracellular region);GO:0062023(collagen-containing extracellular matrix);GO:0070062(extracellular exosome);GO:0071559(response to transforming growth factor beta)	NA	NA	NA	matrix remodeling associated 5 [Source:HGNC Symbol;Acc:HGNC:7539]	protein_coding	1.16783	1.07516	0.843554	0.037365	0.033731	0.028396	31.0231	4.95527	4.36842e-34	8.05494e-32	up	yes
ENSG00000163297	ANTXR2	ENST00000403729;ENST00000449651;ENST00000307333;ENST00000506286;ENST00000514959;ENST00000482406;ENST00000491345;ENST00000346652;ENST00000404191	GO:0004888(transmembrane signaling receptor activity);GO:0005515(protein binding);GO:0005576(extracellular region);GO:0005783(endoplasmic reticulum);GO:0005789(endoplasmic reticulum membrane);GO:0005886(plasma membrane);GO:0009897(external side of plasma membrane);GO:0009986(cell surface);GO:0010008(endosome membrane);GO:0016020(membrane);GO:0016021(integral component of membrane);GO:0022414(repr…	04621(NOD-like receptor signaling pathway);04621(NOD-like receptor signaling pathway)	K20909	NA	ANTXR cell adhesion molecule 2 [Source:HGNC Symbol;Acc:HGNC:21732]	protein_coding;nonsense_mediated_decay;processed_transcript	11.2854	10.9079	10.6547	1.31801	1.45973	2.11643	6.71165	2.74667	5.51543e-34	1.00474e-31	up	yes
ENSG00000102924	CBLN1	ENST00000219197;ENST00000536749;ENST00000564786	GO:0005515(protein binding);GO:0005576(extracellular region);GO:0005886(plasma membrane);GO:0007157(heterophilic cell-cell adhesion via plasma membrane cell adhesion molecules);GO:0007268(chemical synaptic transmission);GO:0007399(nervous system development);GO:0009306(protein secretion);GO:0016020(membrane);GO:0021707(cerebellar granule cell differentiation);GO:0030054(cell junction);GO:0042803(…	NA	NA	NA	cerebellin 1 precursor [Source:HGNC Symbol;Acc:HGNC:1543]	protein_coding;nonsense_mediated_decay	0.0593488	0.114889	0.124975	4.16499	3.71866	3.28883	0.0267813	-5.22263	9.21379e-34	1.65848e-31	down	yes
ENSG00000196406	SPANXD	ENST00000370515	GO:0005515(protein binding);GO:0005634(nucleus);GO:0005737(cytoplasm)	NA	NA	NA	SPANX family member D [Source:HGNC Symbol;Acc:HGNC:14332]	protein_coding	6.46275	7.06287	9.20972	0.061474	0.100805	0.0001	140.014	7.12943	3.09831e-33	5.51135e-31	up	yes
ENSG00000148175	STOM	ENST00000286713;ENST00000347359;ENST00000538954	GO:0005515(protein binding);GO:0005615(extracellular space);GO:0005737(cytoplasm);GO:0005739(mitochondrion);GO:0005783(endoplasmic reticulum);GO:0005856(cytoskeleton);GO:0005886(plasma membrane);GO:0005887(integral component of plasma membrane);GO:0016020(membrane);GO:0016021(integral component of membrane);GO:0031410(cytoplasmic vesicle);GO:0031982(vesicle);GO:0034765(regulation of ion transmemb…	NA	K17286	NA	stomatin [Source:HGNC Symbol;Acc:HGNC:3383]	protein_coding	7.37556	6.92081	3.30094	0.188699	0.129214	0.140108	38.4203	5.2638	1.75006e-32	3.07685e-30	up	yes
ENSG00000156140	ADAMTS3	ENST00000286657;ENST00000622135;ENST00000511274;ENST00000505193	GO:0004175(endopeptidase activity);GO:0004222(metalloendopeptidase activity);GO:0005515(protein binding);GO:0005576(extracellular region);GO:0005615(extracellular space);GO:0006508(proteolysis);GO:0008201(heparin binding);GO:0008233(peptidase activity);GO:0008237(metallopeptidase activity);GO:0008270(zinc ion binding);GO:0010573(vascular endothelial growth factor production);GO:0016485(protein pr…	NA	K08619	EC:3.4.24.-	ADAM metallopeptidase with thrombospondin type 1 motif 3 [Source:HGNC Symbol;Acc:HGNC:219]	protein_coding;processed_transcript	0.314028	0.301024	0.342321	0.0001	0.0001	0.0001	3191.24	11.6399	3.99031e-32	6.93489e-30	up	yes
ENSG00000136802	LRRC8A	ENST00000372600;ENST00000372599;ENST00000483638;ENST00000492784;ENST00000259324	GO:0002329(pre-B cell differentiation);GO:0005225(volume-sensitive anion channel activity);GO:0005253(anion channel activity);GO:0005515(protein binding);GO:0005737(cytoplasm);GO:0005886(plasma membrane);GO:0005887(integral component of plasma membrane);GO:0006811(ion transport);GO:0006820(anion transport);GO:0006884(cell volume homeostasis);GO:0006970(response to osmotic stress);GO:0009986(cell …	NA	K22038	NA	leucine rich repeat containing 8 VRAC subunit A [Source:HGNC Symbol;Acc:HGNC:19027]	protein_coding;processed_transcript	15.6869	16.1607	16.2707	3.15159	2.34466	2.89939	5.73134	2.51887	4.48656e-32	7.70872e-30	up	yes
ENSG00000181007	ZFP82	ENST00000590993;ENST00000392161;ENST00000445543	GO:0000981(DNA-binding transcription factor activity, RNA polymerase II-specific);GO:0003676(nucleic acid binding);GO:0003677(DNA binding);GO:0005622(intracellular);GO:0005634(nucleus);GO:0006355(regulation of transcription, DNA-templated);GO:0006357(regulation of transcription by RNA polymerase II);GO:0046872(metal ion binding);GO:0046872(metal ion binding)	05168(Herpes simplex virus 1 infection);05168(Herpes simplex virus 1 infection)	K09228	NA	ZFP82 zinc finger protein [Source:HGNC Symbol;Acc:HGNC:28682]	retained_intron;protein_coding	0.293405	0.348242	0.259665	0.0001	0.0001	0.0001	3004.37	11.5528	7.77297e-32	1.32053e-29	up	yes
ENSG00000130477	UNC13A	ENST00000519716;ENST00000550896;ENST00000551649;ENST00000523229;ENST00000552293;ENST00000601528;ENST00000517497	GO:0001956(positive regulation of neurotransmitter secretion);GO:0005509(calcium ion binding);GO:0005516(calmodulin binding);GO:0005543(phospholipid binding);GO:0005737(cytoplasm);GO:0005886(plasma membrane);GO:0006887(exocytosis);GO:0007268(chemical synaptic transmission);GO:0007269(neurotransmitter secretion);GO:0007528(neuromuscular junction development);GO:0016020(membrane);GO:0016079(synapti…	04721(Synaptic vesicle cycle);04721(Synaptic vesicle cycle)	K15293	NA	unc-13 homolog A [Source:HGNC Symbol;Acc:HGNC:23150]	protein_coding;retained_intron	0.00797381	0.00747523	0.0269411	0.943901	0.759869	0.926917	0.0161137	-5.95557	9.61844e-32	1.6159e-29	down	yes
ENSG00000131089	ARHGEF9	ENST00000253401;ENST00000624538;ENST00000637417;ENST00000625116;ENST00000637723;ENST00000636926;ENST00000624783;ENST00000498761;ENST00000624210;ENST00000637040;ENST00000636048;ENST00000638021;ENST00000466925;ENST00000637178;ENST00000636539;ENST00000624387;ENST00000637855;ENST00000374872;ENST00000495564;ENST00000636102;ENST00000623517;ENST00000637391;ENST00000637557;ENST00000636276;ENST00000623417…	GO:0005085(guanyl-nucleotide exchange factor activity);GO:0005089(Rho guanyl-nucleotide exchange factor activity);GO:0005515(protein binding);GO:0005737(cytoplasm);GO:0005829(cytosol);GO:0005886(plasma membrane);GO:0007186(G protein-coupled receptor signaling pathway);GO:0014069(postsynaptic density);GO:0016020(membrane);GO:0030054(cell junction);GO:0035023(regulation of Rho protein signal transd…	NA	K20686	NA	Cdc42 guanine nucleotide exchange factor 9 [Source:HGNC Symbol;Acc:HGNC:14561]	protein_coding;processed_transcript;retained_intron;nonsense_mediated_decay	0.22045	0.241261	0.285288	0.00304455	0.0001	0.0001	230.232	7.84694	1.14255e-31	1.89839e-29	up	yes
ENSG00000286132	AC022415	ENST00000651606	NA	NA	NA	NA	novel protein	nonsense_mediated_decay	0.717016	0.783646	0.532758	0.0001	0.0001	0.007953	249.408	7.96236	2.16608e-31	3.55991e-29	up	yes
ENSG00000134802	SLC43A3	ENST00000395124;ENST00000529554;ENST00000529748;ENST00000533524;ENST00000395123;ENST00000532278;ENST00000529112;ENST00000528187;ENST00000530005;ENST00000525205;ENST00000524863;ENST00000526125;ENST00000526621;ENST00000352187;ENST00000533245;ENST00000529113;ENST00000625097;ENST00000532795;ENST00000525474;ENST00000528098;ENST00000529494;ENST00000530316;ENST00000533051;ENST00000529896;ENST00000533235…	GO:0003674(molecular_function);GO:0005575(cellular_component);GO:0008150(biological_process);GO:0016020(membrane);GO:0016021(integral component of membrane);GO:0055085(transmembrane transport);GO:0055085(transmembrane transport)	NA	K08230	NA	solute carrier family 43 member 3 [Source:HGNC Symbol;Acc:HGNC:17466]	protein_coding;nonsense_mediated_decay;processed_transcript;TEC	1.41167	1.40009	1.6846	0.0544727	0.0336856	0.026032	39.376	5.29924	2.28479e-31	3.71463e-29	up	yes
ENSG00000106541	AGR2	ENST00000419304;ENST00000401412;ENST00000489523;ENST00000468419;ENST00000450569;ENST00000412973;ENST00000486219	GO:0002162(dystroglycan binding);GO:0005154(epidermal growth factor receptor binding);GO:0005515(protein binding);GO:0005576(extracellular region);GO:0005615(extracellular space);GO:0005783(endoplasmic reticulum);GO:0010628(positive regulation of gene expression);GO:0010811(positive regulation of cell-substrate adhesion);GO:0042803(protein homodimerization activity);GO:0045742(positive regulation…	NA	K20356	NA	anterior gradient 2, protein disulphide isomerase family member [Source:HGNC Symbol;Acc:HGNC:328]	protein_coding;retained_intron;processed_transcript	5.24097	6.54014	6.55009	34.4343	35.7031	30.3381	0.182444	-2.45447	2.61364e-31	4.20406e-29	down	yes
ENSG00000050555	LAMC3	ENST00000361069;ENST00000480883;ENST00000355452;ENST00000462567	GO:0000904(cell morphogenesis involved in differentiation);GO:0005198(structural molecule activity);GO:0005576(extracellular region);GO:0005604(basement membrane);GO:0007155(cell adhesion);GO:0007601(visual perception);GO:0014002(astrocyte development);GO:0016020(membrane);GO:0030198(extracellular matrix organization);GO:0031012(extracellular matrix);GO:0060041(retina development in camera-type e…	04151(PI3K-Akt signaling pathway);04510(Focal adhesion);04512(ECM-receptor interaction);05145(Toxoplasmosis);05146(Amoebiasis);05165(Human papillomavirus infection);05200(Pathways in cancer);05222(Small cell lung cancer);05222(Small cell lung cancer)	K06247	NA	laminin subunit gamma 3 [Source:HGNC Symbol;Acc:HGNC:6494]	protein_coding;processed_transcript	0.0168796	0.014272	0.0212063	0.660328	0.645376	0.749525	0.0254755	-5.29475	3.10642e-31	4.94411e-29	down	yes
ENSG00000108839	ALOX12	ENST00000251535;ENST00000406228;ENST00000480801	GO:0004052(arachidonate 12-lipoxygenase activity);GO:0005506(iron ion binding);GO:0005515(protein binding);GO:0005737(cytoplasm);GO:0005829(cytosol);GO:0006629(lipid metabolic process);GO:0006631(fatty acid metabolic process);GO:0007568(aging);GO:0010628(positive regulation of gene expression);GO:0010656(negative regulation of muscle cell apoptotic process);GO:0010942(positive regulation of cell …	00590(Arachidonic acid metabolism);01523(Antifolate resistance);04726(Serotonergic synapse);04750(Inflammatory mediator regulation of TRP channels);04750(Inflammatory mediator regulation of TRP channels)	NA	NA	arachidonate 12-lipoxygenase, 12S type [Source:HGNC Symbol;Acc:HGNC:429]	protein_coding;retained_intron	2.77169	2.44925	2.6256	0.0663089	0.0144928	0.0645596	53.9796	5.75434	3.76919e-31	5.93648e-29	up	yes
ENSG00000115414	FN1	ENST00000359671;ENST00000456923;ENST00000323926;ENST00000498719;ENST00000336916;ENST00000357867;ENST00000354785;ENST00000356005;ENST00000446046;ENST00000443816;ENST00000432072;ENST00000492816;ENST00000474036;ENST00000426059;ENST00000490833;ENST00000485567;ENST00000460217;ENST00000496542;ENST00000473614;ENST00000480737;ENST00000461974;ENST00000421182;ENST00000480024;ENST00000471193;ENST00000438981…	GO:0001525(angiogenesis);GO:0001932(regulation of protein phosphorylation);GO:0002020(protease binding);GO:0002576(platelet degranulation);GO:0005102(signaling receptor binding);GO:0005178(integrin binding);GO:0005201(extracellular matrix structural constituent);GO:0005515(protein binding);GO:0005518(collagen binding);GO:0005576(extracellular region);GO:0005577(fibrinogen complex);GO:0005604(base…	04151(PI3K-Akt signaling pathway);04510(Focal adhesion);04512(ECM-receptor interaction);04810(Regulation of actin cytoskeleton);04933(AGE-RAGE signaling pathway in diabetic complications);05100(Bacterial invasion of epithelial cells);05146(Amoebiasis);05165(Human papillomavirus infection);05200(Pathways in cancer);05205(Proteoglycans in cancer);05222(Small cell lung cancer);05222(Small cell lung …	NA	NA	fibronectin 1 [Source:HGNC Symbol;Acc:HGNC:3778]	protein_coding;retained_intron;processed_transcript	9.07491	8.5214	8.18136	1.88003	1.14733	1.39373	5.83061	2.54365	9.56495e-31	1.49095e-28	up	yes
ENSG00000148053	NTRK2	ENST00000359847;ENST00000395882;ENST00000376213;ENST00000323115;ENST00000376214;ENST00000277120;ENST00000304053;ENST00000376208	GO:0000139(Golgi membrane);GO:0000166(nucleotide binding);GO:0001570(vasculogenesis);GO:0001764(neuron migration);GO:0001934(positive regulation of protein phosphorylation);GO:0004672(protein kinase activity);GO:0004713(protein tyrosine kinase activity);GO:0004714(transmembrane receptor protein tyrosine kinase activity);GO:0005030(neurotrophin receptor activity);GO:0005515(protein binding);GO:000…	04010(MAPK signaling pathway);04014(Ras signaling pathway);04151(PI3K-Akt signaling pathway);04722(Neurotrophin signaling pathway);05034(Alcoholism);05034(Alcoholism)	K04360	EC:2.7.10.1	neurotrophic receptor tyrosine kinase 2 [Source:HGNC Symbol;Acc:HGNC:8032]	protein_coding	0.00873134	0.0001	0.00199386	0.40026	0.436836	0.429528	0.00854651	-6.87045	1.34951e-30	2.0821e-28	down	yes
ENSG00000128422	KRT17	ENST00000311208;ENST00000493253;ENST00000648886;ENST00000649249;ENST00000590038;ENST00000463128;ENST00000648859;ENST00000491673;ENST00000577817;ENST00000540235	GO:0002009(morphogenesis of an epithelium);GO:0005198(structural molecule activity);GO:0005200(structural constituent of cytoskeleton);GO:0005515(protein binding);GO:0005737(cytoplasm);GO:0005829(cytosol);GO:0005882(intermediate filament);GO:0007010(cytoskeleton organization);GO:0007165(signal transduction);GO:0008544(epidermis development);GO:0030307(positive regulation of cell growth);GO:003106…	04915(Estrogen signaling pathway);04915(Estrogen signaling pathway)	K07604	NA	keratin 17 [Source:HGNC Symbol;Acc:HGNC:6427]	protein_coding;retained_intron	13.1005	14.2551	18.1475	1.87089	1.90754	2.015	7.85425	2.97347	1.49069e-30	2.2767e-28	up	yes
