# Supplementary material for: TK1 expression influences pathogenicity by cell cycle progression, cellular migration, and cellular survival in HCC 1806 breast cancer cells
Source: PLoS One. 2023 Nov 30;18(11):e0293128. doi: 10.1371/journal.pone.0293128 (PMC10688958; doi:10.1371/journal.pone.0293128)
Supplement: S2 Data — RNA-seq was not funding for federally. Excel files shared through LC Sciences are made available in the zip file. (ZIP) [file pone.0293128.s010.zip › S2_Data Availability RNAseq/HCC_1806VSL133_GO_enrichment_Gene.xlsx]

## Sheet: Sheet1
GO_ID	GO_Term	GO_function	GO_class	pvalue	Gene_name	Gene_ID	Description	FPKM.HCC_1806_1	FPKM.HCC_1806_2	FPKM.HCC_1806_3	FPKM.L133_1	FPKM.L133_2	FPKM.L133_3	fc	log2(fc)	regulation
GO:0007155	cell adhesion	biological_process	4	2.115e-10	ABL2	ENSG00000143322	ABL proto-oncogene 2, non-receptor tyrosine kinase [Source:HGNC Symbol;Acc:HGNC:77]	4.85852	4.58453	4.67201	1.67097	1.86105	2.41341	2.3741	1.24738	up
GO:0007155	cell adhesion	biological_process	4	2.115e-10	AC073585	ENSG00000255624	chromosome 10 open reading frame 88 (C10orf88) pseudogene	1.40992	1.50343	1.28591	1.82787	2.01878	2.1009	0.70605	-0.502157	down
GO:0007155	cell adhesion	biological_process	4	2.115e-10	ACKR3	ENSG00000144476	atypical chemokine receptor 3 [Source:HGNC Symbol;Acc:HGNC:23692]	1.29157	1.13682	1.2532	4.04654	3.6151	3.68531	0.324456	-1.6239	down
GO:0007155	cell adhesion	biological_process	4	2.115e-10	ADAM22	ENSG00000008277	ADAM metallopeptidase domain 22 [Source:HGNC Symbol;Acc:HGNC:201]	0.172503	0.106922	0.118807	0.478839	0.410516	0.351055	0.321049	-1.63913	down
GO:0007155	cell adhesion	biological_process	4	2.115e-10	ADAM23	ENSG00000114948	ADAM metallopeptidase domain 23 [Source:HGNC Symbol;Acc:HGNC:202]	0.819138	0.839801	0.884827	0.461928	0.449753	0.355758	2.00701	1.00505	up
GO:0007155	cell adhesion	biological_process	4	2.115e-10	ADGRE1	ENSG00000174837	adhesion G protein-coupled receptor E1 [Source:HGNC Symbol;Acc:HGNC:3336]	2.10379	1.7772	2.51896	0.670756	0.749652	0.701578	3.01602	1.59265	up
GO:0007155	cell adhesion	biological_process	4	2.115e-10	AFDN	ENSG00000130396	afadin, adherens junction formation factor [Source:HGNC Symbol;Acc:HGNC:7137]	2.70723	3.04452	2.28883	0.523443	0.412579	0.590416	5.26755	2.39713	up
GO:0007155	cell adhesion	biological_process	4	2.115e-10	AJAP1	ENSG00000196581	adherens junctions associated protein 1 [Source:HGNC Symbol;Acc:HGNC:30801]	1.32401	1.06912	1.26464	0.0001	0.00655854	0.0001	541.206	9.08003	up
GO:0007155	cell adhesion	biological_process	4	2.115e-10	ALCAM	ENSG00000170017	activated leukocyte cell adhesion molecule [Source:HGNC Symbol;Acc:HGNC:400]	61.3757	60.9658	54.2509	23.9847	25.1304	28.2532	2.28249	1.19061	up
GO:0007155	cell adhesion	biological_process	4	2.115e-10	ANOS1	ENSG00000011201	anosmin 1 [Source:HGNC Symbol;Acc:HGNC:6211]	0.0966836	0.136229	0.0382897	0.246877	0.290152	0.260291	0.340142	-1.55579	down
GO:0007155	cell adhesion	biological_process	4	2.115e-10	AP002956	ENSG00000076706	melanoma cell adhesion molecule [Source:NCBI gene;Acc:4162]	0.144413	0.192476	0.10671	0.395286	0.356506	0.318525	0.414455	-1.27071	down
GO:0007155	cell adhesion	biological_process	4	2.115e-10	APC	ENSG00000134982	APC, WNT signaling pathway regulator [Source:HGNC Symbol;Acc:HGNC:583]	4.0287	4.00742	3.60558	1.84938	2.58108	0.971256	2.15518	1.10781	up
GO:0007155	cell adhesion	biological_process	4	2.115e-10	APLP1	ENSG00000105290	amyloid beta precursor like protein 1 [Source:HGNC Symbol;Acc:HGNC:597]	0.278799	0.349982	0.416207	2.18035	2.20785	2.17279	0.159273	-2.65043	down
GO:0007155	cell adhesion	biological_process	4	2.115e-10	ATP1B1	ENSG00000143153	ATPase Na+/K+ transporting subunit beta 1 [Source:HGNC Symbol;Acc:HGNC:804]	11.2573	11.9336	12.4505	23.0706	24.2866	26.1795	0.484675	-1.04491	down
GO:0007155	cell adhesion	biological_process	4	2.115e-10	BVES	ENSG00000112276	blood vessel epicardial substance [Source:HGNC Symbol;Acc:HGNC:1152]	0.740954	0.947411	0.654509	0.413617	0.31107	0.353845	2.17228	1.11921	up
GO:0007155	cell adhesion	biological_process	4	2.115e-10	CADM1	ENSG00000182985	cell adhesion molecule 1 [Source:HGNC Symbol;Acc:HGNC:5951]	1.19233	1.36523	0.841483	2.26249	2.22897	2.45046	0.48964	-1.03021	down
GO:0007155	cell adhesion	biological_process	4	2.115e-10	CADM4	ENSG00000105767	cell adhesion molecule 4 [Source:HGNC Symbol;Acc:HGNC:30825]	0.905132	1.18737	1.43689	3.29727	3.52388	3.33954	0.347357	-1.52551	down
GO:0007155	cell adhesion	biological_process	4	2.115e-10	CCN2	ENSG00000118523	cellular communication network factor 2 [Source:HGNC Symbol;Acc:HGNC:2500]	26.5605	25.2742	27.1495	7.86264	8.12867	6.93616	3.44495	1.78448	up
GO:0007155	cell adhesion	biological_process	4	2.115e-10	CCN3	ENSG00000136999	cellular communication network factor 3 [Source:HGNC Symbol;Acc:HGNC:7885]	0.242119	0.197928	0.411652	0.879862	0.93072	0.859554	0.318972	-1.6485	down
GO:0007155	cell adhesion	biological_process	4	2.115e-10	CCN6	ENSG00000112761	cellular communication network factor 6 [Source:HGNC Symbol;Acc:HGNC:12771]	3.33868	4.30979	4.07731	0.0521888	0.114409	0.106238	42.9773	5.4255	up
GO:0007155	cell adhesion	biological_process	4	2.115e-10	CD22	ENSG00000012124	CD22 molecule [Source:HGNC Symbol;Acc:HGNC:1643]	0.193337	0.15765	0.140054	0.045144	0.0870491	0.0168234	3.29522	1.72037	up
GO:0007155	cell adhesion	biological_process	4	2.115e-10	CDH23	ENSG00000107736	cadherin related 23 [Source:HGNC Symbol;Acc:HGNC:13733]	0.0549479	0.0557115	0.0345594	0.275436	0.215817	0.248108	0.196411	-2.34805	down
GO:0007155	cell adhesion	biological_process	4	2.115e-10	CDH24	ENSG00000139880	cadherin 24 [Source:HGNC Symbol;Acc:HGNC:14265]	2.99166	2.88708	2.46605	6.38925	6.1726	5.16546	0.470731	-1.08702	down
GO:0007155	cell adhesion	biological_process	4	2.115e-10	CDH2	ENSG00000170558	cadherin 2 [Source:HGNC Symbol;Acc:HGNC:1759]	2.91798	3.58669	3.47422	8.24211	6.80462	8.64604	0.421179	-1.24749	down
GO:0007155	cell adhesion	biological_process	4	2.115e-10	CDH4	ENSG00000179242	cadherin 4 [Source:HGNC Symbol;Acc:HGNC:1763]	0.456143	0.378046	0.491383	0.0327325	0.0408792	0.0307547	12.7011	3.66689	up
GO:0007155	cell adhesion	biological_process	4	2.115e-10	CDH6	ENSG00000113361	cadherin 6 [Source:HGNC Symbol;Acc:HGNC:1765]	0.767282	0.756761	0.704426	0.244423	0.168522	0.257319	3.32476	1.73325	up
GO:0007155	cell adhesion	biological_process	4	2.115e-10	CDH7	ENSG00000081138	cadherin 7 [Source:HGNC Symbol;Acc:HGNC:1766]	0.0001	0.0289943	0.0152711	0.490917	0.45993	0.551373	0.0295332	-5.08152	down
GO:0007155	cell adhesion	biological_process	4	2.115e-10	CDHR1	ENSG00000148600	cadherin related family member 1 [Source:HGNC Symbol;Acc:HGNC:14550]	0.0057817	0.0001	0.0001	0.11828	0.10875	0.0625916	0.0206534	-5.59747	down
GO:0007155	cell adhesion	biological_process	4	2.115e-10	CLCA2	ENSG00000137975	chloride channel accessory 2 [Source:HGNC Symbol;Acc:HGNC:2016]	0.193697	0.249428	0.252098	0.107333	0.0626474	0.134208	2.28551	1.19251	up
GO:0007155	cell adhesion	biological_process	4	2.115e-10	CNTN1	ENSG00000018236	contactin 1 [Source:HGNC Symbol;Acc:HGNC:2171]	0.0654141	0.212452	0.154634	0.0055959	0.0382464	0.0218586	6.58285	2.71871	up
GO:0007155	cell adhesion	biological_process	4	2.115e-10	CNTN5	ENSG00000149972	contactin 5 [Source:HGNC Symbol;Acc:HGNC:2175]	0.152099	0.302629	0.176264	0.0001	0.0001	0.00434123	138.947	7.11839	up
GO:0007155	cell adhesion	biological_process	4	2.115e-10	COL12A1	ENSG00000111799	collagen type XII alpha 1 chain [Source:HGNC Symbol;Acc:HGNC:2188]	6.90381	6.65053	6.09587	18.4618	15.9792	19.8367	0.362031	-1.46582	down
GO:0007155	cell adhesion	biological_process	4	2.115e-10	COL13A1	ENSG00000197467	collagen type XIII alpha 1 chain [Source:HGNC Symbol;Acc:HGNC:2190]	1.43804	1.26427	1.36554	0.281479	0.329479	0.440591	3.86844	1.95175	up
GO:0007155	cell adhesion	biological_process	4	2.115e-10	COL6A2	ENSG00000142173	collagen type VI alpha 2 chain [Source:HGNC Symbol;Acc:HGNC:2212]	2.6196	2.79377	3.11275	6.20714	5.5238	5.48737	0.495177	-1.01398	down
GO:0007155	cell adhesion	biological_process	4	2.115e-10	COL8A1	ENSG00000144810	collagen type VIII alpha 1 chain [Source:HGNC Symbol;Acc:HGNC:2215]	0.434498	0.3534	0.355529	0.0770381	0.0944369	0.0739716	4.65855	2.21988	up
GO:0007155	cell adhesion	biological_process	4	2.115e-10	CSTA	ENSG00000121552	cystatin A [Source:HGNC Symbol;Acc:HGNC:2481]	30.3636	31.9321	35.2421	13.6456	13.9635	12.8072	2.41333	1.27102	up
GO:0007155	cell adhesion	biological_process	4	2.115e-10	CYFIP2	ENSG00000055163	cytoplasmic FMR1 interacting protein 2 [Source:HGNC Symbol;Acc:HGNC:13760]	0.0882623	0.0677034	0.0772677	0.356676	0.36767	0.432864	0.201548	-2.3108	down
GO:0007155	cell adhesion	biological_process	4	2.115e-10	CYP1B1	ENSG00000138061	cytochrome P450 family 1 subfamily B member 1 [Source:HGNC Symbol;Acc:HGNC:2597]	0.837077	1.02479	0.971413	4.49005	5.73629	6.74048	0.166989	-2.58217	down
GO:0007155	cell adhesion	biological_process	4	2.115e-10	DGCR6	ENSG00000183628	DiGeorge syndrome critical region gene 6 [Source:HGNC Symbol;Acc:HGNC:2846]	0.700846	0.826389	0.73151	2.6655	2.84496	2.49462	0.282164	-1.82539	down
GO:0007155	cell adhesion	biological_process	4	2.115e-10	DSC3	ENSG00000134762	desmocollin 3 [Source:HGNC Symbol;Acc:HGNC:3037]	5.37431	5.21098	4.54536	0.495971	0.384698	0.46196	11.2694	3.49434	up
GO:0007155	cell adhesion	biological_process	4	2.115e-10	DSCAM	ENSG00000171587	DS cell adhesion molecule [Source:HGNC Symbol;Acc:HGNC:3039]	0.445175	0.37421	0.400118	0.0249233	0.0269095	0.0612713	10.7821	3.43057	up
GO:0007155	cell adhesion	biological_process	4	2.115e-10	DSG3	ENSG00000134757	desmoglein 3 [Source:HGNC Symbol;Acc:HGNC:3050]	1.17483	1.07183	1.06118	0.62736	0.404281	0.542064	2.10195	1.07173	up
GO:0007155	cell adhesion	biological_process	4	2.115e-10	EDIL3	ENSG00000164176	EGF like repeats and discoidin domains 3 [Source:HGNC Symbol;Acc:HGNC:3173]	1.4442	2.66637	1.20163	4.49113	4.24306	4.48232	0.401936	-1.31496	down
GO:0007155	cell adhesion	biological_process	4	2.115e-10	EFNB1	ENSG00000090776	ephrin B1 [Source:HGNC Symbol;Acc:HGNC:3226]	23.9796	22.0237	24.1165	7.14193	6.36253	7.50781	3.33709	1.73859	up
GO:0007155	cell adhesion	biological_process	4	2.115e-10	EMILIN1	ENSG00000138080	elastin microfibril interfacer 1 [Source:HGNC Symbol;Acc:HGNC:19880]	0.225133	0.115299	0.0808903	0.491301	0.497459	0.387062	0.306233	-1.7073	down
GO:0007155	cell adhesion	biological_process	4	2.115e-10	EMILIN2	ENSG00000132205	elastin microfibril interfacer 2 [Source:HGNC Symbol;Acc:HGNC:19881]	0.14779	0.722568	0.0809771	0.0831817	0.0690329	0.107381	3.66468	1.87369	up
GO:0007155	cell adhesion	biological_process	4	2.115e-10	EMP2	ENSG00000213853	epithelial membrane protein 2 [Source:HGNC Symbol;Acc:HGNC:3334]	4.72073	4.48822	4.56625	10.0961	11.0937	7.73661	0.476214	-1.07032	down
GO:0007155	cell adhesion	biological_process	4	2.115e-10	EPHA4	ENSG00000116106	EPH receptor A4 [Source:HGNC Symbol;Acc:HGNC:3388]	0.604638	0.700953	0.606224	2.22893	2.02524	2.06162	0.302704	-1.72402	down
GO:0007155	cell adhesion	biological_process	4	2.115e-10	ESAM	ENSG00000149564	endothelial cell adhesion molecule [Source:HGNC Symbol;Acc:HGNC:17474]	0.689585	0.661387	0.554721	6.23255	5.17492	4.07933	0.123053	-3.02265	down
GO:0007155	cell adhesion	biological_process	4	2.115e-10	FERMT1	ENSG00000101311	fermitin family member 1 [Source:HGNC Symbol;Acc:HGNC:15889]	36.9066	34.6252	36.7104	12.5597	12.4527	15.5451	2.66887	1.41623	up
GO:0007155	cell adhesion	biological_process	4	2.115e-10	FLRT2	ENSG00000185070	fibronectin leucine rich transmembrane protein 2 [Source:HGNC Symbol;Acc:HGNC:3761]	0.577724	1.47559	1.18999	0.378681	0.458049	0.432511	2.55531	1.3535	up
GO:0007155	cell adhesion	biological_process	4	2.115e-10	FN1	ENSG00000115414	fibronectin 1 [Source:HGNC Symbol;Acc:HGNC:3778]	9.07491	8.5214	8.18136	1.88003	1.14733	1.39373	5.83061	2.54365	up
GO:0007155	cell adhesion	biological_process	4	2.115e-10	GAS6	ENSG00000183087	growth arrest specific 6 [Source:HGNC Symbol;Acc:HGNC:4168]	50.1562	45.8753	53.2232	7.87646	7.06805	8.68165	6.31735	2.65932	up
GO:0007155	cell adhesion	biological_process	4	2.115e-10	GNE	ENSG00000159921	glucosamine (UDP-N-acetyl)-2-epimerase/N-acetylmannosamine kinase [Source:HGNC Symbol;Acc:HGNC:23657]	0.63727	0.549951	0.524694	2.15107	0.996164	1.63802	0.357748	-1.48298	down
GO:0007155	cell adhesion	biological_process	4	2.115e-10	HAPLN3	ENSG00000140511	hyaluronan and proteoglycan link protein 3 [Source:HGNC Symbol;Acc:HGNC:21446]	0.0922712	0.225969	0.241304	0.582165	0.63227	0.530748	0.320622	-1.64105	down
GO:0007155	cell adhesion	biological_process	4	2.115e-10	HPSE	ENSG00000173083	heparanase [Source:HGNC Symbol;Acc:HGNC:5164]	2.78283	3.0135	2.81921	5.98358	5.76114	5.82202	0.490446	-1.02783	down
GO:0007155	cell adhesion	biological_process	4	2.115e-10	ICAM2	ENSG00000108622	intercellular adhesion molecule 2 [Source:HGNC Symbol;Acc:HGNC:5345]	0.448985	0.412132	0.596072	1.38692	1.31761	1.58085	0.340037	-1.55623	down
GO:0007155	cell adhesion	biological_process	4	2.115e-10	IGSF11	ENSG00000144847	immunoglobulin superfamily member 11 [Source:HGNC Symbol;Acc:HGNC:16669]	0.227357	0.369831	0.326981	0.122634	0.0562551	0.166146	2.67848	1.42141	up
GO:0007155	cell adhesion	biological_process	4	2.115e-10	ITGA1	ENSG00000213949	integrin subunit alpha 1 [Source:HGNC Symbol;Acc:HGNC:6134]	0.233588	0.204037	0.224235	0.0746239	0.08352	0.0684993	2.92027	1.5461	up
GO:0007155	cell adhesion	biological_process	4	2.115e-10	ITGA2	ENSG00000164171	integrin subunit alpha 2 [Source:HGNC Symbol;Acc:HGNC:6137]	17.8292	6.21762	13.812	3.97426	3.91258	5.70804	2.78479	1.47757	up
GO:0007155	cell adhesion	biological_process	4	2.115e-10	ITGA5	ENSG00000161638	integrin subunit alpha 5 [Source:HGNC Symbol;Acc:HGNC:6141]	7.47429	7.16631	7.91801	3.67831	3.80717	3.76962	2.0043	1.0031	up
GO:0007155	cell adhesion	biological_process	4	2.115e-10	ITGB1	ENSG00000150093	integrin subunit beta 1 [Source:HGNC Symbol;Acc:HGNC:6153]	113.982	63.7001	60.9919	49.5952	21.2066	37.3046	2.20777	1.14259	up
GO:0007155	cell adhesion	biological_process	4	2.115e-10	ITGB8	ENSG00000105855	integrin subunit beta 8 [Source:HGNC Symbol;Acc:HGNC:6163]	1.73967	1.84248	1.18718	3.86783	2.74382	4.13606	0.443753	-1.17217	down
GO:0007155	cell adhesion	biological_process	4	2.115e-10	IZUMO1	ENSG00000182264	izumo sperm-egg fusion 1 [Source:HGNC Symbol;Acc:HGNC:28539]	0.136417	0.209562	0.174221	0.421078	0.397108	0.363954	0.440049	-1.18426	down
GO:0007155	cell adhesion	biological_process	4	2.115e-10	LAMA2	ENSG00000196569	laminin subunit alpha 2 [Source:HGNC Symbol;Acc:HGNC:6482]	0.296078	0.339553	0.213814	0.0378502	0.0595836	0.0289001	6.7238	2.74928	up
GO:0007155	cell adhesion	biological_process	4	2.115e-10	LAMB4	ENSG00000091128	laminin subunit beta 4 [Source:HGNC Symbol;Acc:HGNC:6491]	0.0466826	0.077709	0.0316457	0.381154	0.346368	0.341843	0.145916	-2.77679	down
GO:0007155	cell adhesion	biological_process	4	2.115e-10	LAMC3	ENSG00000050555	laminin subunit gamma 3 [Source:HGNC Symbol;Acc:HGNC:6494]	0.0168796	0.014272	0.0212063	0.660328	0.645376	0.749525	0.0254755	-5.29475	down
GO:0007155	cell adhesion	biological_process	4	2.115e-10	LRRN2	ENSG00000170382	leucine rich repeat neuronal 2 [Source:HGNC Symbol;Acc:HGNC:16914]	0.0937222	0.116421	0.121395	0.346213	0.369845	0.401583	0.296641	-1.75321	down
GO:0007155	cell adhesion	biological_process	4	2.115e-10	LY6D	ENSG00000167656	lymphocyte antigen 6 family member D [Source:HGNC Symbol;Acc:HGNC:13348]	0.083145	0.123146	0.22597	0.906718	0.98984	0.878821	0.155748	-2.68271	down
GO:0007155	cell adhesion	biological_process	4	2.115e-10	MUC4	ENSG00000145113	mucin 4, cell surface associated [Source:HGNC Symbol;Acc:HGNC:7514]	0.141876	0.144209	0.114818	0.0507103	0.0427397	0.0331836	3.16586	1.6626	up
GO:0007155	cell adhesion	biological_process	4	2.115e-10	MXRA8	ENSG00000162576	matrix remodeling associated 8 [Source:HGNC Symbol;Acc:HGNC:7542]	0.12475	0.115575	0.20988	0.338478	0.2404	0.381689	0.468686	-1.09331	down
GO:0007155	cell adhesion	biological_process	4	2.115e-10	NCAM2	ENSG00000154654	neural cell adhesion molecule 2 [Source:HGNC Symbol;Acc:HGNC:7657]	0.634473	0.732724	0.478949	0.165002	0.164976	0.181922	3.60646	1.85058	up
GO:0007155	cell adhesion	biological_process	4	2.115e-10	NECTIN4	ENSG00000143217	nectin cell adhesion molecule 4 [Source:HGNC Symbol;Acc:HGNC:19688]	0.497792	0.473129	0.490239	1.81135	1.50758	1.46368	0.305515	-1.71068	down
GO:0007155	cell adhesion	biological_process	4	2.115e-10	NEDD9	ENSG00000111859	neural precursor cell expressed, developmentally down-regulated 9 [Source:HGNC Symbol;Acc:HGNC:7733]	0.482108	0.653856	0.616725	1.39898	1.26019	1.39809	0.431989	-1.21093	down
GO:0007155	cell adhesion	biological_process	4	2.115e-10	NEGR1	ENSG00000172260	neuronal growth regulator 1 [Source:HGNC Symbol;Acc:HGNC:17302]	0.154541	0.252838	0.170554	0.00317426	0.0001	0.00616612	61.2192	5.93591	up
GO:0007155	cell adhesion	biological_process	4	2.115e-10	NFASC	ENSG00000163531	neurofascin [Source:HGNC Symbol;Acc:HGNC:29866]	0.165439	0.238662	0.209982	0.0772687	0.103235	0.10808	2.12791	1.08944	up
GO:0007155	cell adhesion	biological_process	4	2.115e-10	NID1	ENSG00000116962	nidogen 1 [Source:HGNC Symbol;Acc:HGNC:7821]	12.7004	12.417	4.08034	29.5995	27.3361	31.3975	0.330542	-1.59709	down
GO:0007155	cell adhesion	biological_process	4	2.115e-10	NID2	ENSG00000087303	nidogen 2 [Source:HGNC Symbol;Acc:HGNC:13389]	4.85351	4.99205	4.05506	0.763837	0.769391	0.901596	5.70909	2.51326	up
GO:0007155	cell adhesion	biological_process	4	2.115e-10	NLGN1	ENSG00000169760	neuroligin 1 [Source:HGNC Symbol;Acc:HGNC:14291]	0.0563547	0.0618118	0.0364169	0.26139	0.285421	0.246141	0.194946	-2.35885	down
GO:0007155	cell adhesion	biological_process	4	2.115e-10	NLGN2	ENSG00000169992	neuroligin 2 [Source:HGNC Symbol;Acc:HGNC:14290]	1.94484	3.07024	2.18409	5.54828	5.84292	5.06461	0.437485	-1.19269	down
GO:0007155	cell adhesion	biological_process	4	2.115e-10	NRCAM	ENSG00000091129	neuronal cell adhesion molecule [Source:HGNC Symbol;Acc:HGNC:7994]	2.18673	2.42283	2.57294	0.0531504	0.0147073	0.0336115	70.785	6.14537	up
GO:0007155	cell adhesion	biological_process	4	2.115e-10	NRP2	ENSG00000118257	neuropilin 2 [Source:HGNC Symbol;Acc:HGNC:8005]	0.851549	0.897014	0.715392	2.85007	2.58876	3.36173	0.279977	-1.83662	down
GO:0007155	cell adhesion	biological_process	4	2.115e-10	NRXN2	ENSG00000110076	neurexin 2 [Source:HGNC Symbol;Acc:HGNC:8009]	0.0145418	0.0193979	0.0001	0.112329	0.0979264	0.0834978	0.115878	-3.10932	down
GO:0007155	cell adhesion	biological_process	4	2.115e-10	NTM	ENSG00000182667	neurotrimin [Source:HGNC Symbol;Acc:HGNC:17941]	1.96469	1.66612	1.59026	0.0001	0.0001	0.00557818	903.582	9.81951	up
GO:0007155	cell adhesion	biological_process	4	2.115e-10	NUAK1	ENSG00000074590	NUAK family kinase 1 [Source:HGNC Symbol;Acc:HGNC:14311]	3.84515	4.07264	3.67679	1.25556	1.32105	1.37108	2.93705	1.55437	up
GO:0007155	cell adhesion	biological_process	4	2.115e-10	OLFM4	ENSG00000102837	olfactomedin 4 [Source:HGNC Symbol;Acc:HGNC:17190]	0.047098	0.0001	0.088385	0.429596	0.193971	0.397548	0.132779	-2.9129	down
GO:0007155	cell adhesion	biological_process	4	2.115e-10	OLR1	ENSG00000173391	oxidized low density lipoprotein receptor 1 [Source:HGNC Symbol;Acc:HGNC:8133]	2.4183	3.09461	2.82945	16.5419	17.0006	17.9873	0.161894	-2.62688	down
GO:0007155	cell adhesion	biological_process	4	2.115e-10	PARD3	ENSG00000148498	par-3 family cell polarity regulator [Source:HGNC Symbol;Acc:HGNC:16051]	11.8967	10.4181	11.5126	4.53344	3.95805	4.87296	2.53115	1.33979	up
GO:0007155	cell adhesion	biological_process	4	2.115e-10	PCDH10	ENSG00000138650	protocadherin 10 [Source:HGNC Symbol;Acc:HGNC:13404]	0.559191	0.473982	0.435162	0.0001	0.00365668	0.0001	380.725	8.5726	up
GO:0007155	cell adhesion	biological_process	4	2.115e-10	PCDH20	ENSG00000280165	protocadherin 20 [Source:HGNC Symbol;Acc:HGNC:14257]	0.582738	0.0001	0.646641	0.0001	0.0001	0.0001	4098.26	12.0008	up
GO:0007155	cell adhesion	biological_process	4	2.115e-10	PCDH9	ENSG00000184226	protocadherin 9 [Source:HGNC Symbol;Acc:HGNC:8661]	0.169727	0.166322	0.0173282	0.00266179	0.00262895	0.00394251	38.2722	5.25822	up
GO:0007155	cell adhesion	biological_process	4	2.115e-10	PCDHA10	ENSG00000250120	protocadherin alpha 10 [Source:HGNC Symbol;Acc:HGNC:8664]	0.0840031	0.126488	0.110824	0.0137653	0.0419248	0.0602171	2.77218	1.47102	up
GO:0007155	cell adhesion	biological_process	4	2.115e-10	PCDHA13	ENSG00000239389	protocadherin alpha 13 [Source:HGNC Symbol;Acc:HGNC:8667]	0.714381	0.646545	0.545876	0.0960933	0.326902	0.370621	2.40268	1.26464	up
GO:0007155	cell adhesion	biological_process	4	2.115e-10	PCDHAC2	ENSG00000243232	protocadherin alpha subfamily C, 2 [Source:HGNC Symbol;Acc:HGNC:8677]	0.107637	0.304077	0.106021	0.886147	0.477245	0.551333	0.270396	-1.88685	down
GO:0007155	cell adhesion	biological_process	4	2.115e-10	PCDHGB2	ENSG00000253910	protocadherin gamma subfamily B, 2 [Source:HGNC Symbol;Acc:HGNC:8709]	0.160488	0.271362	0.191307	0.123015	0.0580941	0.071834	2.46362	1.30078	up
GO:0007155	cell adhesion	biological_process	4	2.115e-10	PIK3CB	ENSG00000051382	phosphatidylinositol-4,5-bisphosphate 3-kinase catalytic subunit beta [Source:HGNC Symbol;Acc:HGNC:8976]	12.0493	14.2418	11.2924	6.01602	5.83431	6.67575	2.02868	1.02054	up
GO:0007155	cell adhesion	biological_process	4	2.115e-10	PKP1	ENSG00000081277	plakophilin 1 [Source:HGNC Symbol;Acc:HGNC:9023]	3.00112	6.4328	6.4493	3.07833	1.73853	2.90815	2.05608	1.03989	up
GO:0007155	cell adhesion	biological_process	4	2.115e-10	PODXL2	ENSG00000114631	podocalyxin like 2 [Source:HGNC Symbol;Acc:HGNC:17936]	4.46354	5.25491	4.99417	0.019276	0.0001	0.0001	755.423	9.56114	up
GO:0007155	cell adhesion	biological_process	4	2.115e-10	PODXL	ENSG00000128567	podocalyxin like [Source:HGNC Symbol;Acc:HGNC:9171]	36.9646	33.015	33.8961	13.3764	12.5407	15.617	2.50098	1.32249	up
