# Supplementary material for: TK1 expression influences pathogenicity by cell cycle progression, cellular migration, and cellular survival in HCC 1806 breast cancer cells
Source: PLoS One. 2023 Nov 30;18(11):e0293128. doi: 10.1371/journal.pone.0293128 (PMC10688958; doi:10.1371/journal.pone.0293128)
Supplement: S2 Data — RNA-seq was not funding for federally. Excel files shared through LC Sciences are made available in the zip file. (ZIP) [file pone.0293128.s010.zip › S2_Data Availability RNAseq/HCC_1806VSL133_KEGG_enrichment_Gene.xlsx]

## Sheet: Sheet1
pathway_id	pathway_name	pvalue	Gene_name	Gene_ID	KO_ENTRY	EC	Description	FPKM.HCC_1806_1	FPKM.HCC_1806_2	FPKM.HCC_1806_3	FPKM.L133_1	FPKM.L133_2	FPKM.L133_3	fc	log2(fc)	regulation
ko05034	Alcoholism	1.72968e-06	ATF2	ENSG00000115966	NA	NA	activating transcription factor 2 [Source:HGNC Symbol;Acc:HGNC:784]	1.5926	2.5124	2.66905	5.58439	4.89599	5.27432	0.42997	-1.21769	down
ko05034	Alcoholism	1.72968e-06	CALML4	ENSG00000129007	K02183	NA	calmodulin like 4 [Source:HGNC Symbol;Acc:HGNC:18445]	0.704329	0.602489	0.463999	1.5553	1.56466	0.926771	0.437591	-1.19234	down
ko05034	Alcoholism	1.72968e-06	CAMK4	ENSG00000152495	NA	NA	calcium/calmodulin dependent protein kinase IV [Source:HGNC Symbol;Acc:HGNC:1464]	0.0634512	0.0692652	0.104736	0.00923852	0.0269182	0.0269954	3.76001	1.91074	up
ko05034	Alcoholism	1.72968e-06	CREB5	ENSG00000146592	K09047	NA	cAMP responsive element binding protein 5 [Source:HGNC Symbol;Acc:HGNC:16844]	0.0713558	0.0946475	0.0752241	0.00358929	0.0129257	0.0001	14.5187	3.85984	up
ko05034	Alcoholism	1.72968e-06	DRD1	ENSG00000184845	K04144	NA	dopamine receptor D1 [Source:HGNC Symbol;Acc:HGNC:3020]	0.237279	0.212005	0.136574	0.692943	0.796682	0.528433	0.290308	-1.78434	down
ko05034	Alcoholism	1.72968e-06	GNAO1	ENSG00000087258	K04534	NA	G protein subunit alpha o1 [Source:HGNC Symbol;Acc:HGNC:4389]	0.00637726	0.0242003	0.0269633	0.453243	0.302447	0.446178	0.0478762	-4.38455	down
ko05034	Alcoholism	1.72968e-06	GNB4	ENSG00000114450	K04538	NA	G protein subunit beta 4 [Source:HGNC Symbol;Acc:HGNC:20731]	10.3912	11.049	9.02203	1.35599	1.37112	1.43186	7.32446	2.87272	up
ko05034	Alcoholism	1.72968e-06	GNB5	ENSG00000069966	K04539	NA	G protein subunit beta 5 [Source:HGNC Symbol;Acc:HGNC:4401]	1.40199	1.34218	1.13513	2.48775	2.54842	2.96478	0.484855	-1.04437	down
ko05034	Alcoholism	1.72968e-06	GNG11	ENSG00000127920	K04546	NA	G protein subunit gamma 11 [Source:HGNC Symbol;Acc:HGNC:4403]	2.60426	2.992	3.35201	1.21098	1.1274	0.832185	2.82229	1.49687	up
ko05034	Alcoholism	1.72968e-06	GNG2	ENSG00000186469	K07826	NA	G protein subunit gamma 2 [Source:HGNC Symbol;Acc:HGNC:4404]	0.137893	0.130901	0.0912617	0.0196475	0.0001	0.0001	18.1411	4.18119	up
ko05034	Alcoholism	1.72968e-06	H2AFJ	ENSG00000246705	K11251	NA	H2A histone family member J [Source:HGNC Symbol;Acc:HGNC:14456]	9.13512	12.2807	15.6309	43.7362	45.7851	35.4868	0.296355	-1.7546	down
ko05034	Alcoholism	1.72968e-06	HDAC2	ENSG00000196591	K06067	EC:3.5.1.98	histone deacetylase 2 [Source:HGNC Symbol;Acc:HGNC:4853]	8.17343	7.61537	7.40792	3.21037	3.08609	3.76379	2.30578	1.20526	up
ko05034	Alcoholism	1.72968e-06	HDAC9	ENSG00000048052	K11409	EC:3.5.1.98	histone deacetylase 9 [Source:HGNC Symbol;Acc:HGNC:14065]	0.48421	0.56099	1.18784	0.246532	0.213064	0.292406	2.96946	1.5702	up
ko05034	Alcoholism	1.72968e-06	HIST1H2AC	ENSG00000180573	K11251	NA	histone cluster 1 H2A family member c [Source:HGNC Symbol;Acc:HGNC:4733]	8.60327	8.47603	8.48521	34.4069	36.2396	31.5313	0.250196	-1.99887	down
ko05034	Alcoholism	1.72968e-06	HIST1H2AE	ENSG00000277075	K11251	NA	histone cluster 1 H2A family member e [Source:HGNC Symbol;Acc:HGNC:4724]	1.78572	2.46877	2.9271	10.5096	13.2095	9.73065	0.214698	-2.21962	down
ko05034	Alcoholism	1.72968e-06	HIST1H2AJ	ENSG00000276368	K11251	NA	histone cluster 1 H2A family member j [Source:HGNC Symbol;Acc:HGNC:4727]	0.279661	0.674009	0.308033	3.3142	2.55713	1.64195	0.16793	-2.57407	down
ko05034	Alcoholism	1.72968e-06	HIST1H2AM	ENSG00000278677	K11251	NA	histone cluster 1 H2A family member m [Source:HGNC Symbol;Acc:HGNC:4735]	0.833783	1.11651	0.559966	4.3466	2.9112	1.90745	0.273889	-1.86834	down
ko05034	Alcoholism	1.72968e-06	HIST1H2BC	ENSG00000180596	NA	NA	histone cluster 1 H2B family member c [Source:HGNC Symbol;Acc:HGNC:4757]	3.21444	3.32745	4.25812	9.28934	11.3382	8.52219	0.370502	-1.43245	down
ko05034	Alcoholism	1.72968e-06	HIST1H2BD	ENSG00000158373	K11252	NA	histone cluster 1 H2B family member d [Source:HGNC Symbol;Acc:HGNC:4747]	11.2789	9.15939	11.491	30.4631	32.5272	28.9257	0.347375	-1.52543	down
ko05034	Alcoholism	1.72968e-06	HIST1H2BG	ENSG00000273802	K11252	NA	histone cluster 1 H2B family member g [Source:HGNC Symbol;Acc:HGNC:4746]	1.63719	1.9355	1.72593	5.67493	6.72933	5.73083	0.292175	-1.7751	down
ko05034	Alcoholism	1.72968e-06	HIST1H2BJ	ENSG00000124635	K11252	NA	histone cluster 1 H2B family member j [Source:HGNC Symbol;Acc:HGNC:4761]	1.56168	1.61576	1.85732	11.6996	12.5323	11.0358	0.142758	-2.80836	down
ko05034	Alcoholism	1.72968e-06	HIST1H2BK	ENSG00000197903	K11252	NA	histone cluster 1 H2B family member k [Source:HGNC Symbol;Acc:HGNC:13954]	83.8118	85.9873	95.0849	298.221	319.39	316.061	0.283701	-1.81756	down
ko05034	Alcoholism	1.72968e-06	HIST1H2BN	ENSG00000233822	NA	NA	histone cluster 1 H2B family member n [Source:HGNC Symbol;Acc:HGNC:4749]	0.26376	0.453876	0.411674	1.00451	0.951702	0.485081	0.462588	-1.1122	down
ko05034	Alcoholism	1.72968e-06	HIST1H3B	ENSG00000274267	K11253	NA	histone cluster 1 H3 family member b [Source:HGNC Symbol;Acc:HGNC:4776]	0.128003	1.45078	0.413447	2.24744	2.24339	2.11216	0.301717	-1.72873	down
ko05034	Alcoholism	1.72968e-06	HIST1H3C	ENSG00000278272	K11253	NA	histone cluster 1 H3 family member c [Source:HGNC Symbol;Acc:HGNC:4768]	0.648881	1.15637	0.768182	2.57554	2.61966	2.78594	0.322439	-1.6329	down
ko05034	Alcoholism	1.72968e-06	HIST1H3D	ENSG00000197409	K11253	NA	histone cluster 1 H3 family member d [Source:HGNC Symbol;Acc:HGNC:4767]	0.570795	1.53079	0.088455	6.66971	8.05054	5.61454	0.107699	-3.21492	down
ko05034	Alcoholism	1.72968e-06	HIST1H3G	ENSG00000273983	NA	NA	histone cluster 1 H3 family member g [Source:HGNC Symbol;Acc:HGNC:4772]	0.432334	0.480111	0.42168	1.76564	1.27751	1.29203	0.307743	-1.7002	down
ko05034	Alcoholism	1.72968e-06	HIST1H3H	ENSG00000278828	K11253	NA	histone cluster 1 H3 family member h [Source:HGNC Symbol;Acc:HGNC:4775]	1.51057	1.01273	1.73161	8.34234	7.8696	5.50818	0.195897	-2.35183	down
ko05034	Alcoholism	1.72968e-06	HIST1H4E	ENSG00000276966	K11254	NA	histone cluster 1 H4 family member e [Source:HGNC Symbol;Acc:HGNC:4790]	0.338555	0.887843	0.894668	1.90514	2.43027	1.62805	0.355677	-1.49136	down
ko05034	Alcoholism	1.72968e-06	HIST1H4H	ENSG00000158406	NA	NA	histone cluster 1 H4 family member h [Source:HGNC Symbol;Acc:HGNC:4788]	1.41751	1.92582	2.11257	5.82726	6.03988	5.7992	0.30883	-1.69511	down
ko05034	Alcoholism	1.72968e-06	HIST1H4I	ENSG00000276180	K11254	NA	histone cluster 1 H4 family member i [Source:HGNC Symbol;Acc:HGNC:4793]	5.16085	6.14451	7.51769	25.176	29.3348	22.2876	0.245097	-2.02858	down
ko05034	Alcoholism	1.72968e-06	HIST1H4K	ENSG00000273542	K11254	NA	histone cluster 1 H4 family member k [Source:HGNC Symbol;Acc:HGNC:4784]	4.50497	5.55825	8.11051	18.4325	15.4814	8.2466	0.431061	-1.21404	down
ko05034	Alcoholism	1.72968e-06	HIST2H2AA3	ENSG00000203812	K11251	NA	histone cluster 2 H2A family member a3 [Source:HGNC Symbol;Acc:HGNC:4736]	3.12521	6.43142	4.79033	20.1564	20.5351	11.9223	0.272684	-1.8747	down
ko05034	Alcoholism	1.72968e-06	HIST2H2AA4	ENSG00000272196	K11251	NA	histone cluster 2 H2A family member a4 [Source:HGNC Symbol;Acc:HGNC:29668]	3.06527	0.627207	4.75631	19.2463	20.111	16.2096	0.152047	-2.71741	down
ko05034	Alcoholism	1.72968e-06	HIST2H2AC	ENSG00000184260	K11251	NA	histone cluster 2 H2A family member c [Source:HGNC Symbol;Acc:HGNC:4738]	0.305546	1.58366	1.05371	3.18845	3.28543	3.40352	0.297944	-1.74689	down
ko05034	Alcoholism	1.72968e-06	HIST2H2BE	ENSG00000184678	K11252	NA	histone cluster 2 H2B family member e [Source:HGNC Symbol;Acc:HGNC:4760]	1.59256	1.4124	1.81752	4.38346	4.45988	4.56391	0.359692	-1.47517	down
ko05034	Alcoholism	1.72968e-06	HIST2H4A	ENSG00000270882	NA	NA	histone cluster 2 H4 family member a [Source:HGNC Symbol;Acc:HGNC:4794]	2.02519	3.06496	1.62382	5.58845	5.90842	4.69201	0.414727	-1.26977	down
ko05034	Alcoholism	1.72968e-06	HIST2H4B	ENSG00000270276	K11254	NA	histone cluster 2 H4 family member b [Source:HGNC Symbol;Acc:HGNC:29607]	2.41281	0.260567	2.46629	6.98345	7.43918	6.79244	0.242265	-2.04534	down
ko05034	Alcoholism	1.72968e-06	HIST3H2A	ENSG00000181218	K11251	NA	histone cluster 3 H2A [Source:HGNC Symbol;Acc:HGNC:20507]	5.54012	5.14954	8.64358	19.6526	21.7463	15.026	0.342637	-1.54525	down
ko05034	Alcoholism	1.72968e-06	HIST3H2BB	ENSG00000196890	K11252	NA	histone cluster 3 H2B family member b [Source:HGNC Symbol;Acc:HGNC:20514]	0.255455	0.197845	0.127442	0.467964	0.600238	0.575662	0.353279	-1.50112	down
ko05034	Alcoholism	1.72968e-06	MAOA	ENSG00000189221	K00274	EC:1.4.3.4	monoamine oxidase A [Source:HGNC Symbol;Acc:HGNC:6833]	3.00533	3.46714	3.79776	1.32101	1.46421	1.55874	2.36426	1.24139	up
ko05034	Alcoholism	1.72968e-06	NTRK2	ENSG00000148053	K04360	EC:2.7.10.1	neurotrophic receptor tyrosine kinase 2 [Source:HGNC Symbol;Acc:HGNC:8032]	0.00873134	0.0001	0.00199386	0.40026	0.436836	0.429528	0.00854651	-6.87045	down
ko05322	Systemic lupus erythematosus	3.24789e-06	C3	ENSG00000125730	NA	NA	complement C3 [Source:HGNC Symbol;Acc:HGNC:1318]	6.37591	6.68041	6.69622	3.50415	2.37582	2.09826	2.4758	1.3079	up
ko05322	Systemic lupus erythematosus	3.24789e-06	C7	ENSG00000112936	NA	NA	complement C7 [Source:HGNC Symbol;Acc:HGNC:1346]	0.158867	0.132554	0.222258	0.0236541	0.0157166	0.0235669	8.1617	3.02887	up
ko05322	Systemic lupus erythematosus	3.24789e-06	CD40	ENSG00000101017	NA	NA	CD40 molecule [Source:HGNC Symbol;Acc:HGNC:11919]	1.18161	1.13669	1.50502	0.0331821	0.0001	0.0164645	76.8558	6.26408	up
ko05322	Systemic lupus erythematosus	3.24789e-06	H2AFJ	ENSG00000246705	K11251	NA	H2A histone family member J [Source:HGNC Symbol;Acc:HGNC:14456]	9.13512	12.2807	15.6309	43.7362	45.7851	35.4868	0.296355	-1.7546	down
ko05322	Systemic lupus erythematosus	3.24789e-06	HIST1H2AC	ENSG00000180573	K11251	NA	histone cluster 1 H2A family member c [Source:HGNC Symbol;Acc:HGNC:4733]	8.60327	8.47603	8.48521	34.4069	36.2396	31.5313	0.250196	-1.99887	down
ko05322	Systemic lupus erythematosus	3.24789e-06	HIST1H2AE	ENSG00000277075	K11251	NA	histone cluster 1 H2A family member e [Source:HGNC Symbol;Acc:HGNC:4724]	1.78572	2.46877	2.9271	10.5096	13.2095	9.73065	0.214698	-2.21962	down
ko05322	Systemic lupus erythematosus	3.24789e-06	HIST1H2AJ	ENSG00000276368	K11251	NA	histone cluster 1 H2A family member j [Source:HGNC Symbol;Acc:HGNC:4727]	0.279661	0.674009	0.308033	3.3142	2.55713	1.64195	0.16793	-2.57407	down
ko05322	Systemic lupus erythematosus	3.24789e-06	HIST1H2AM	ENSG00000278677	K11251	NA	histone cluster 1 H2A family member m [Source:HGNC Symbol;Acc:HGNC:4735]	0.833783	1.11651	0.559966	4.3466	2.9112	1.90745	0.273889	-1.86834	down
ko05322	Systemic lupus erythematosus	3.24789e-06	HIST1H2BC	ENSG00000180596	NA	NA	histone cluster 1 H2B family member c [Source:HGNC Symbol;Acc:HGNC:4757]	3.21444	3.32745	4.25812	9.28934	11.3382	8.52219	0.370502	-1.43245	down
ko05322	Systemic lupus erythematosus	3.24789e-06	HIST1H2BD	ENSG00000158373	K11252	NA	histone cluster 1 H2B family member d [Source:HGNC Symbol;Acc:HGNC:4747]	11.2789	9.15939	11.491	30.4631	32.5272	28.9257	0.347375	-1.52543	down
ko05322	Systemic lupus erythematosus	3.24789e-06	HIST1H2BG	ENSG00000273802	K11252	NA	histone cluster 1 H2B family member g [Source:HGNC Symbol;Acc:HGNC:4746]	1.63719	1.9355	1.72593	5.67493	6.72933	5.73083	0.292175	-1.7751	down
ko05322	Systemic lupus erythematosus	3.24789e-06	HIST1H2BJ	ENSG00000124635	K11252	NA	histone cluster 1 H2B family member j [Source:HGNC Symbol;Acc:HGNC:4761]	1.56168	1.61576	1.85732	11.6996	12.5323	11.0358	0.142758	-2.80836	down
ko05322	Systemic lupus erythematosus	3.24789e-06	HIST1H2BK	ENSG00000197903	K11252	NA	histone cluster 1 H2B family member k [Source:HGNC Symbol;Acc:HGNC:13954]	83.8118	85.9873	95.0849	298.221	319.39	316.061	0.283701	-1.81756	down
ko05322	Systemic lupus erythematosus	3.24789e-06	HIST1H2BN	ENSG00000233822	NA	NA	histone cluster 1 H2B family member n [Source:HGNC Symbol;Acc:HGNC:4749]	0.26376	0.453876	0.411674	1.00451	0.951702	0.485081	0.462588	-1.1122	down
ko05322	Systemic lupus erythematosus	3.24789e-06	HIST1H3B	ENSG00000274267	K11253	NA	histone cluster 1 H3 family member b [Source:HGNC Symbol;Acc:HGNC:4776]	0.128003	1.45078	0.413447	2.24744	2.24339	2.11216	0.301717	-1.72873	down
ko05322	Systemic lupus erythematosus	3.24789e-06	HIST1H3C	ENSG00000278272	K11253	NA	histone cluster 1 H3 family member c [Source:HGNC Symbol;Acc:HGNC:4768]	0.648881	1.15637	0.768182	2.57554	2.61966	2.78594	0.322439	-1.6329	down
ko05322	Systemic lupus erythematosus	3.24789e-06	HIST1H3D	ENSG00000197409	K11253	NA	histone cluster 1 H3 family member d [Source:HGNC Symbol;Acc:HGNC:4767]	0.570795	1.53079	0.088455	6.66971	8.05054	5.61454	0.107699	-3.21492	down
ko05322	Systemic lupus erythematosus	3.24789e-06	HIST1H3G	ENSG00000273983	NA	NA	histone cluster 1 H3 family member g [Source:HGNC Symbol;Acc:HGNC:4772]	0.432334	0.480111	0.42168	1.76564	1.27751	1.29203	0.307743	-1.7002	down
ko05322	Systemic lupus erythematosus	3.24789e-06	HIST1H3H	ENSG00000278828	K11253	NA	histone cluster 1 H3 family member h [Source:HGNC Symbol;Acc:HGNC:4775]	1.51057	1.01273	1.73161	8.34234	7.8696	5.50818	0.195897	-2.35183	down
ko05322	Systemic lupus erythematosus	3.24789e-06	HIST1H4E	ENSG00000276966	K11254	NA	histone cluster 1 H4 family member e [Source:HGNC Symbol;Acc:HGNC:4790]	0.338555	0.887843	0.894668	1.90514	2.43027	1.62805	0.355677	-1.49136	down
ko05322	Systemic lupus erythematosus	3.24789e-06	HIST1H4H	ENSG00000158406	NA	NA	histone cluster 1 H4 family member h [Source:HGNC Symbol;Acc:HGNC:4788]	1.41751	1.92582	2.11257	5.82726	6.03988	5.7992	0.30883	-1.69511	down
ko05322	Systemic lupus erythematosus	3.24789e-06	HIST1H4I	ENSG00000276180	K11254	NA	histone cluster 1 H4 family member i [Source:HGNC Symbol;Acc:HGNC:4793]	5.16085	6.14451	7.51769	25.176	29.3348	22.2876	0.245097	-2.02858	down
ko05322	Systemic lupus erythematosus	3.24789e-06	HIST1H4K	ENSG00000273542	K11254	NA	histone cluster 1 H4 family member k [Source:HGNC Symbol;Acc:HGNC:4784]	4.50497	5.55825	8.11051	18.4325	15.4814	8.2466	0.431061	-1.21404	down
ko05322	Systemic lupus erythematosus	3.24789e-06	HIST2H2AA3	ENSG00000203812	K11251	NA	histone cluster 2 H2A family member a3 [Source:HGNC Symbol;Acc:HGNC:4736]	3.12521	6.43142	4.79033	20.1564	20.5351	11.9223	0.272684	-1.8747	down
ko05322	Systemic lupus erythematosus	3.24789e-06	HIST2H2AA4	ENSG00000272196	K11251	NA	histone cluster 2 H2A family member a4 [Source:HGNC Symbol;Acc:HGNC:29668]	3.06527	0.627207	4.75631	19.2463	20.111	16.2096	0.152047	-2.71741	down
ko05322	Systemic lupus erythematosus	3.24789e-06	HIST2H2AC	ENSG00000184260	K11251	NA	histone cluster 2 H2A family member c [Source:HGNC Symbol;Acc:HGNC:4738]	0.305546	1.58366	1.05371	3.18845	3.28543	3.40352	0.297944	-1.74689	down
ko05322	Systemic lupus erythematosus	3.24789e-06	HIST2H2BE	ENSG00000184678	K11252	NA	histone cluster 2 H2B family member e [Source:HGNC Symbol;Acc:HGNC:4760]	1.59256	1.4124	1.81752	4.38346	4.45988	4.56391	0.359692	-1.47517	down
ko05322	Systemic lupus erythematosus	3.24789e-06	HIST2H4A	ENSG00000270882	NA	NA	histone cluster 2 H4 family member a [Source:HGNC Symbol;Acc:HGNC:4794]	2.02519	3.06496	1.62382	5.58845	5.90842	4.69201	0.414727	-1.26977	down
ko05322	Systemic lupus erythematosus	3.24789e-06	HIST2H4B	ENSG00000270276	K11254	NA	histone cluster 2 H4 family member b [Source:HGNC Symbol;Acc:HGNC:29607]	2.41281	0.260567	2.46629	6.98345	7.43918	6.79244	0.242265	-2.04534	down
ko05322	Systemic lupus erythematosus	3.24789e-06	HIST3H2A	ENSG00000181218	K11251	NA	histone cluster 3 H2A [Source:HGNC Symbol;Acc:HGNC:20507]	5.54012	5.14954	8.64358	19.6526	21.7463	15.026	0.342637	-1.54525	down
ko05322	Systemic lupus erythematosus	3.24789e-06	HIST3H2BB	ENSG00000196890	K11252	NA	histone cluster 3 H2B family member b [Source:HGNC Symbol;Acc:HGNC:20514]	0.255455	0.197845	0.127442	0.467964	0.600238	0.575662	0.353279	-1.50112	down
ko05322	Systemic lupus erythematosus	3.24789e-06	HLA-DQB1	ENSG00000179344	K06752	NA	major histocompatibility complex, class II, DQ beta 1 [Source:HGNC Symbol;Acc:HGNC:4944]	1.28286	1.1666	1.18267	0.463831	0.508367	0.25608	2.95709	1.56418	up
ko05322	Systemic lupus erythematosus	3.24789e-06	HLA-DRA	ENSG00000204287	K06752	NA	major histocompatibility complex, class II, DR alpha [Source:HGNC Symbol;Acc:HGNC:4947]	2.57143	2.51437	1.65159	1.24722	1.16645	0.763548	2.12053	1.08442	up
ko04514	Cell adhesion molecules (CAMs)	4.78311e-06	ALCAM	ENSG00000170017	NA	NA	activated leukocyte cell adhesion molecule [Source:HGNC Symbol;Acc:HGNC:400]	61.3757	60.9658	54.2509	23.9847	25.1304	28.2532	2.28249	1.19061	up
ko04514	Cell adhesion molecules (CAMs)	4.78311e-06	CADM1	ENSG00000182985	K06781	NA	cell adhesion molecule 1 [Source:HGNC Symbol;Acc:HGNC:5951]	1.19233	1.36523	0.841483	2.26249	2.22897	2.45046	0.48964	-1.03021	down
ko04514	Cell adhesion molecules (CAMs)	4.78311e-06	CD22	ENSG00000012124	NA	NA	CD22 molecule [Source:HGNC Symbol;Acc:HGNC:1643]	0.193337	0.15765	0.140054	0.045144	0.0870491	0.0168234	3.29522	1.72037	up
ko04514	Cell adhesion molecules (CAMs)	4.78311e-06	CD274	ENSG00000120217	K06745	NA	CD274 molecule [Source:HGNC Symbol;Acc:HGNC:17635]	1.55086	1.67341	1.56742	0.691251	0.237219	0.843977	2.70343	1.43479	up
ko04514	Cell adhesion molecules (CAMs)	4.78311e-06	CD40	ENSG00000101017	NA	NA	CD40 molecule [Source:HGNC Symbol;Acc:HGNC:11919]	1.18161	1.13669	1.50502	0.0331821	0.0001	0.0164645	76.8558	6.26408	up
ko04514	Cell adhesion molecules (CAMs)	4.78311e-06	CDH2	ENSG00000170558	NA	NA	cadherin 2 [Source:HGNC Symbol;Acc:HGNC:1759]	2.91798	3.58669	3.47422	8.24211	6.80462	8.64604	0.421179	-1.24749	down
ko04514	Cell adhesion molecules (CAMs)	4.78311e-06	CDH4	ENSG00000179242	NA	NA	cadherin 4 [Source:HGNC Symbol;Acc:HGNC:1763]	0.456143	0.378046	0.491383	0.0327325	0.0408792	0.0307547	12.7011	3.66689	up
ko04514	Cell adhesion molecules (CAMs)	4.78311e-06	CLDN11	ENSG00000013297	K06087	NA	claudin 11 [Source:HGNC Symbol;Acc:HGNC:8514]	16.1524	16.8111	18.4803	52.3349	50.5915	45.6142	0.346328	-1.52979	down
ko04514	Cell adhesion molecules (CAMs)	4.78311e-06	CLDN15	ENSG00000106404	K06087	NA	claudin 15 [Source:HGNC Symbol;Acc:HGNC:2036]	0.443019	0.174381	0.28177	0.740368	0.963006	0.957916	0.33787	-1.56546	down
ko04514	Cell adhesion molecules (CAMs)	4.78311e-06	CLDN1	ENSG00000163347	K06087	NA	claudin 1 [Source:HGNC Symbol;Acc:HGNC:2032]	14.5495	16.0041	14.1808	60.0777	52.4753	54.2907	0.268121	-1.89904	down
ko04514	Cell adhesion molecules (CAMs)	4.78311e-06	CLDN3	ENSG00000165215	NA	NA	claudin 3 [Source:HGNC Symbol;Acc:HGNC:2045]	0.275628	0.212541	0.67246	4.59507	4.70252	4.6894	0.0829792	-3.59111	down
ko04514	Cell adhesion molecules (CAMs)	4.78311e-06	CLDN4	ENSG00000189143	K06087	NA	claudin 4 [Source:HGNC Symbol;Acc:HGNC:2046]	0.334536	16.6612	14.6916	40.4466	38.0828	34.5919	0.280118	-1.83589	down
ko04514	Cell adhesion molecules (CAMs)	4.78311e-06	CLDN8	ENSG00000156284	K06087	NA	claudin 8 [Source:HGNC Symbol;Acc:HGNC:2050]	0.21524	0.282668	0.314145	1.72267	1.13477	0.984519	0.211364	-2.2422	down
ko04514	Cell adhesion molecules (CAMs)	4.78311e-06	CNTN1	ENSG00000018236	NA	NA	contactin 1 [Source:HGNC Symbol;Acc:HGNC:2171]	0.0654141	0.212452	0.154634	0.0055959	0.0382464	0.0218586	6.58285	2.71871	up
ko04514	Cell adhesion molecules (CAMs)	4.78311e-06	ESAM	ENSG00000149564	K06787	NA	endothelial cell adhesion molecule [Source:HGNC Symbol;Acc:HGNC:17474]	0.689585	0.661387	0.554721	6.23255	5.17492	4.07933	0.123053	-3.02265	down
ko04514	Cell adhesion molecules (CAMs)	4.78311e-06	HLA-DQB1	ENSG00000179344	K06752	NA	major histocompatibility complex, class II, DQ beta 1 [Source:HGNC Symbol;Acc:HGNC:4944]	1.28286	1.1666	1.18267	0.463831	0.508367	0.25608	2.95709	1.56418	up
ko04514	Cell adhesion molecules (CAMs)	4.78311e-06	HLA-DRA	ENSG00000204287	K06752	NA	major histocompatibility complex, class II, DR alpha [Source:HGNC Symbol;Acc:HGNC:4947]	2.57143	2.51437	1.65159	1.24722	1.16645	0.763548	2.12053	1.08442	up
ko04514	Cell adhesion molecules (CAMs)	4.78311e-06	HLA-G	ENSG00000204632	K06751	NA	major histocompatibility complex, class I, G [Source:HGNC Symbol;Acc:HGNC:4964]	0.540633	0.499054	0.338249	0.166044	0.160597	0.0001	4.21722	2.07629	up
ko04514	Cell adhesion molecules (CAMs)	4.78311e-06	ICAM2	ENSG00000108622	NA	NA	intercellular adhesion molecule 2 [Source:HGNC Symbol;Acc:HGNC:5345]	0.448985	0.412132	0.596072	1.38692	1.31761	1.58085	0.340037	-1.55623	down
ko04514	Cell adhesion molecules (CAMs)	4.78311e-06	IGSF11	ENSG00000144847	K06791	NA	immunoglobulin superfamily member 11 [Source:HGNC Symbol;Acc:HGNC:16669]	0.227357	0.369831	0.326981	0.122634	0.0562551	0.166146	2.67848	1.42141	up
ko04514	Cell adhesion molecules (CAMs)	4.78311e-06	ITGB1	ENSG00000150093	K05719	NA	integrin subunit beta 1 [Source:HGNC Symbol;Acc:HGNC:6153]	113.982	63.7001	60.9919	49.5952	21.2066	37.3046	2.20777	1.14259	up
ko04514	Cell adhesion molecules (CAMs)	4.78311e-06	ITGB8	ENSG00000105855	K06591	NA	integrin subunit beta 8 [Source:HGNC Symbol;Acc:HGNC:6163]	1.73967	1.84248	1.18718	3.86783	2.74382	4.13606	0.443753	-1.17217	down
ko04514	Cell adhesion molecules (CAMs)	4.78311e-06	MPZL1	ENSG00000197965	NA	NA	myelin protein zero like 1 [Source:HGNC Symbol;Acc:HGNC:7226]	4.64413	17.9879	4.20477	4.12586	4.23721	4.34487	2.11181	1.07848	up
ko04514	Cell adhesion molecules (CAMs)	4.78311e-06	NCAM2	ENSG00000154654	K06491	NA	neural cell adhesion molecule 2 [Source:HGNC Symbol;Acc:HGNC:7657]	0.634473	0.732724	0.478949	0.165002	0.164976	0.181922	3.60646	1.85058	up
