# Supplementary material for: TK1 expression influences pathogenicity by cell cycle progression, cellular migration, and cellular survival in HCC 1806 breast cancer cells
Source: PLoS One. 2023 Nov 30;18(11):e0293128. doi: 10.1371/journal.pone.0293128 (PMC10688958; doi:10.1371/journal.pone.0293128)
Supplement: S2 Data — RNA-seq was not funding for federally. Excel files shared through LC Sciences are made available in the zip file. (ZIP) [file pone.0293128.s010.zip › S2_Data Availability RNAseq/HCC_1806VSL133_Transcript_differential_expression.xlsx]

## Sheet: Sheet1
t_id	class_code	chr	strand	start	end	t_name	num_exons	length	gene_id	gene_name	GO	KEGG	KO_ENTRY	EC	Description	trans_type	FPKM.HCC_1806_1	FPKM.HCC_1806_2	FPKM.HCC_1806_3	FPKM.L133_1	FPKM.L133_2	FPKM.L133_3	fc	log2(fc)	pval	qval	regulation	significant
198266	0	chr9	+	110048696	110172512	ENST00000374525	4	6866	ENSG00000241978	AKAP2	NA	NA	K16519	NA	A-kinase anchoring protein 2 [Source:HGNC Symbol;Acc:HGNC:372]	protein_coding	19.0674	20.3477	17.5294	0.0001	0.0001	0.0001	189815	17.5342	1.44504e-22	5.39347e-18	up	yes
161832	0	chr5	+	116021027	116027603	ENST00000512413	3	2428	ENSG00000172901	LVRN	GO:0004177(aminopeptidase activity);GO:0005737(cytoplasm);GO:0005886(plasma membrane);GO:0006508(proteolysis);GO:0008233(peptidase activity);GO:0008237(metallopeptidase activity);GO:0008270(zinc ion binding);GO:0016020(membrane);GO:0016021(integral component of membrane);GO:0016787(hydrolase activity);GO:0042277(peptide binding);GO:0043171(peptide catabolic process);GO:0046872(metal ion binding);…	NA	K13724	EC:3.4.11.-	laeverin [Source:HGNC Symbol;Acc:HGNC:26904]	retained_intron	47.1612	47.9466	44.7152	0.0001	0.0001	0.0001	466077	18.8302	1.47484e-21	2.75234e-17	up	yes
83550	0	chr17	-	28879341	28897652	ENST00000585169	11	2585	ENSG00000132589	FLOT2	GO:0001765(membrane raft assembly);GO:0001931(uropod);GO:0002020(protease binding);GO:0002080(acrosomal membrane);GO:0005515(protein binding);GO:0005768(endosome);GO:0005886(plasma membrane);GO:0005901(caveola);GO:0005913(cell-cell adherens junction);GO:0005925(focal adhesion);GO:0007155(cell adhesion);GO:0008544(epidermis development);GO:0010629(negative regulation of gene expression);GO:0016020…	04910(Insulin signaling pathway)	NA	NA	flotillin 2 [Source:HGNC Symbol;Acc:HGNC:3758]	protein_coding	37.0267	33.9525	36.2115	0.0001	0.0001	0.0001	357303	18.4468	4.0911e-20	5.08987e-16	up	yes
61039	0	chr14	-	104937253	104978374	ENST00000333244	7	18335	ENSG00000185567	AHNAK2	GO:0005515(protein binding);GO:0005634(nucleus);GO:0005737(cytoplasm);GO:0005829(cytosol);GO:0005886(plasma membrane);GO:0030018(Z disc);GO:0030315(T-tubule);GO:0030659(cytoplasmic vesicle membrane);GO:0042383(sarcolemma);GO:0043034(costamere);GO:0043484(regulation of RNA splicing)	NA	NA	NA	AHNAK nucleoprotein 2 [Source:HGNC Symbol;Acc:HGNC:20125]	protein_coding	4.49297	4.66873	5.34849	0.0001	0.0001	0.0001	48367.3	15.5617	6.84883e-20	5.60833e-16	up	yes
1035	0	chr1	-	6186615	6200842	ENST00000497965	4	786	ENSG00000116251	RPL22	GO:0000184(nuclear-transcribed mRNA catabolic process, nonsense-mediated decay);GO:0003723(RNA binding);GO:0003735(structural constituent of ribosome);GO:0005515(protein binding);GO:0005622(intracellular);GO:0005634(nucleus);GO:0005737(cytoplasm);GO:0005829(cytosol);GO:0005840(ribosome);GO:0005925(focal adhesion);GO:0006412(translation);GO:0006413(translational initiation);GO:0006614(SRP-dependen…	03010(Ribosome)	K02891	NA	ribosomal protein L22 [Source:HGNC Symbol;Acc:HGNC:10315]	protein_coding	0.0001	0.0001	0.0001	245.832	62.0136	163.703	6.36202e-07	-20.584	7.51304e-20	5.60833e-16	down	yes
123010	0	chr2	+	231056894	231170712	ENST00000409643	23	2901	ENSG00000173692	PSMD1	GO:0000165(MAPK cascade);GO:0000209(protein polyubiquitination);GO:0000502(proteasome complex);GO:0002223(stimulatory C-type lectin receptor signaling pathway);GO:0002479(antigen processing and presentation of exogenous peptide antigen via MHC class I, TAP-dependent);GO:0004175(endopeptidase activity);GO:0005515(protein binding);GO:0005576(extracellular region);GO:0005634(nucleus);GO:0005654(nucl…	03050(Proteasome);05169(Epstein-Barr virus infection)	K03032	NA	proteasome 26S subunit, non-ATPase 1 [Source:HGNC Symbol;Acc:HGNC:9554]	protein_coding	0.0001	0.0001	0.0001	37.1433	30.5035	18.8176	3.46964e-06	-18.1368	3.99162e-19	2.48305e-15	down	yes
101960	0	chr19	-	29701163	29715221	ENST00000392276	2	1912	ENSG00000131943	C19orf12	GO:0005737(cytoplasm);GO:0005739(mitochondrion);GO:0005783(endoplasmic reticulum);GO:0005829(cytosol);GO:0006914(autophagy);GO:0006915(apoptotic process);GO:0006979(response to oxidative stress);GO:0016020(membrane);GO:0016021(integral component of membrane);GO:0031966(mitochondrial membrane);GO:0051560(mitochondrial calcium ion homeostasis)	NA	K23168	NA	chromosome 19 open reading frame 12 [Source:HGNC Symbol;Acc:HGNC:25443]	protein_coding	0.0001	0.0001	0.0001	35.8869	42.3341	32.3194	2.71394e-06	-18.4912	1.26585e-18	6.69895e-15	down	yes
158773	0	chr5	-	43536854	43557734	ENST00000511321	6	706	ENSG00000172239	PAIP1	GO:0003723(RNA binding);GO:0005515(protein binding);GO:0005737(cytoplasm);GO:0005829(cytosol);GO:0006413(translational initiation);GO:0006417(regulation of translation);GO:0006446(regulation of translational initiation);GO:0008494(translation activator activity);GO:0045727(positive regulation of translation);GO:0048255(mRNA stabilization)	03013(RNA transport)	K14322	NA	poly(A) binding protein interacting protein 1 [Source:HGNC Symbol;Acc:HGNC:16945]	protein_coding	0.0001	0.0001	0.0001	118.697	70.367	135.171	9.25257e-07	-20.0436	1.43585e-18	6.69895e-15	down	yes
162585	0	chr5	-	132756001	132777421	ENST00000296873	10	4394	ENSG00000164402	SEPT8	GO:0000166(nucleotide binding);GO:0003924(GTPase activity);GO:0005515(protein binding);GO:0005525(GTP binding);GO:0005737(cytoplasm);GO:0005856(cytoskeleton);GO:0005940(septin ring);GO:0015630(microtubule cytoskeleton);GO:0016020(membrane);GO:0030054(cell junction);GO:0030424(axon);GO:0030672(synaptic vesicle membrane);GO:0031105(septin complex);GO:0031410(cytoplasmic vesicle);GO:0032947(protein-…	05100(Bacterial invasion of epithelial cells)	K16939	NA	septin 8 [Source:HGNC Symbol;Acc:HGNC:16511]	protein_coding	12.0926	8.90402	13.1624	0.0001	0.0001	0.001212	24191.9	14.5622	1.54556e-15	6.4096e-12	up	yes
51196	0	chr13	-	39009866	39038076	ENST00000625998	12	5102	ENSG00000120685	PROSER1	NA	NA	NA	NA	proline and serine rich 1 [Source:HGNC Symbol;Acc:HGNC:20291]	protein_coding	8.48645	8.44152	8.0685	0.0001	0.0001	0.0001	83321.6	16.3464	3.11078e-15	1.16107e-11	up	yes
206913	0	chrX	+	152698794	152702347	ENST00000370278	3	1682	ENSG00000221867	MAGEA3	GO:0005515(protein binding);GO:0005783(endoplasmic reticulum);GO:0010955(negative regulation of protein processing);GO:0043154(negative regulation of cysteine-type endopeptidase activity involved in apoptotic process);GO:0089720(caspase binding);GO:1902236(negative regulation of endoplasmic reticulum stress-induced intrinsic apoptotic signaling pathway)	NA	NA	NA	MAGE family member A3 [Source:HGNC Symbol;Acc:HGNC:6801]	protein_coding	26.4912	52.8572	55.1423	0.03924	0.006611	0.003548	2722.54	11.4107	3.95947e-15	1.34348e-11	up	yes
157848	0	chr5	-	19473048	19839244	ENST00000274170	11	2809	ENSG00000145526	CDH18	GO:0000902(cell morphogenesis);GO:0005509(calcium ion binding);GO:0005886(plasma membrane);GO:0005913(cell-cell adherens junction);GO:0007043(cell-cell junction assembly);GO:0007155(cell adhesion);GO:0007156(homophilic cell adhesion via plasma membrane adhesion molecules);GO:0008092(cytoskeletal protein binding);GO:0009986(cell surface);GO:0016020(membrane);GO:0016021(integral component of membra…	NA	NA	NA	cadherin 18 [Source:HGNC Symbol;Acc:HGNC:1757]	protein_coding	15.3047	13.3928	14.5228	0.0001	0.0001	0.0001	144068	17.1364	6.65633e-15	2.07034e-11	up	yes
66203	0	chr15	-	73560014	73633413	ENST00000345330	9	2444	ENSG00000156642	NPTN	GO:0001772(immunological synapse);GO:0001818(negative regulation of cytokine production);GO:0001934(positive regulation of protein phosphorylation);GO:0005105(type 1 fibroblast growth factor receptor binding);GO:0005515(protein binding);GO:0005886(plasma membrane);GO:0006874(cellular calcium ion homeostasis);GO:0007155(cell adhesion);GO:0007156(homophilic cell adhesion via plasma membrane adhesio…	NA	K22653	NA	neuroplastin [Source:HGNC Symbol;Acc:HGNC:17867]	protein_coding	0.0001	0.036222	0.040135	69.4749	27.4205	82.0459	0.000427274	-11.1925	1.13431e-14	3.25668e-11	down	yes
174983	0	chr6	+	151325688	151356773	ENST00000354675	3	6287	ENSG00000131016	AKAP12	GO:0005515(protein binding);GO:0005737(cytoplasm);GO:0005829(cytosol);GO:0005856(cytoskeleton);GO:0005886(plasma membrane);GO:0005925(focal adhesion);GO:0005938(cell cortex);GO:0006605(protein targeting);GO:0007165(signal transduction);GO:0007186(G protein-coupled receptor signaling pathway);GO:0007193(adenylate cyclase-inhibiting G protein-coupled receptor signaling pathway);GO:0008179(adenylate…	NA	K16528	NA	A-kinase anchoring protein 12 [Source:HGNC Symbol;Acc:HGNC:370]	protein_coding	11.8364	2.85204	5.81452	0.0001	0.0001	0.0001	68343.3	16.0605	4.64617e-14	1.23867e-10	up	yes
147201	0	chr3	-	183919938	184017939	ENST00000265586	29	5712	ENSG00000114770	ABCC5	GO:0000166(nucleotide binding);GO:0005524(ATP binding);GO:0005886(plasma membrane);GO:0005887(integral component of plasma membrane);GO:0008514(organic anion transmembrane transporter activity);GO:0015711(organic anion transport);GO:0016020(membrane);GO:0016021(integral component of membrane);GO:0016887(ATPase activity);GO:0030213(hyaluronan biosynthetic process);GO:0042626(ATPase activity, coupl…	01523(Antifolate resistance);02010(ABC transporters)	K05668	NA	ATP binding cassette subfamily C member 5 [Source:HGNC Symbol;Acc:HGNC:56]	protein_coding	3.213	9.13676	6.29848	0.0001	0.0001	0.0001	62160.8	15.9237	1.83642e-13	4.56951e-10	up	yes
58963	0	chr14	-	80197530	80211627	ENST00000438257	2	6136	ENSG00000211448	DIO2	GO:0001514(selenocysteine incorporation);GO:0004800(thyroxine 5'-deiodinase activity);GO:0005623(cell);GO:0005886(plasma membrane);GO:0006590(thyroid hormone generation);GO:0008430(selenium binding);GO:0016020(membrane);GO:0016021(integral component of membrane);GO:0016491(oxidoreductase activity);GO:0031625(ubiquitin protein ligase binding);GO:0042403(thyroid hormone metabolic process);GO:004240…	04919(Thyroid hormone signaling pathway)	K17904	EC:1.21.99.4	iodothyronine deiodinase 2 [Source:HGNC Symbol;Acc:HGNC:2884]	protein_coding	0.0001	0.0001	0.0001	3.81709	6.27255	5.5437	1.91898e-05	-15.6693	2.80078e-13	6.53352e-10	down	yes
146524	0	chr3	+	172040554	172401665	ENST00000336824	26	7904	ENSG00000075420	FNDC3B	GO:0003723(RNA binding);GO:0005515(protein binding);GO:0016020(membrane);GO:0016021(integral component of membrane)	NA	NA	NA	fibronectin type III domain containing 3B [Source:HGNC Symbol;Acc:HGNC:24670]	protein_coding	0.0001	0.0001	0.0001	4.15207	7.21229	1.91672	2.25885e-05	-15.4341	3.95484e-13	8.68296e-10	down	yes
123006	0	chr2	+	231056864	231172824	ENST00000373635	24	3230	ENSG00000173692	PSMD1	GO:0000165(MAPK cascade);GO:0000209(protein polyubiquitination);GO:0000502(proteasome complex);GO:0002223(stimulatory C-type lectin receptor signaling pathway);GO:0002479(antigen processing and presentation of exogenous peptide antigen via MHC class I, TAP-dependent);GO:0004175(endopeptidase activity);GO:0005515(protein binding);GO:0005576(extracellular region);GO:0005634(nucleus);GO:0005654(nucl…	03050(Proteasome);05169(Epstein-Barr virus infection)	K03032	NA	proteasome 26S subunit, non-ATPase 1 [Source:HGNC Symbol;Acc:HGNC:9554]	protein_coding	0.0001	0.0001	0.0001	6.6631	8.67638	11.7273	1.10837e-05	-16.4612	8.42602e-13	1.74718e-09	down	yes
37129	0	chr11	+	119084883	119093512	ENST00000442944	14	1448	ENSG00000256269	HMBS	GO:0004418(hydroxymethylbilane synthase activity);GO:0005737(cytoplasm);GO:0005829(cytosol);GO:0006779(porphyrin-containing compound biosynthetic process);GO:0006782(protoporphyrinogen IX biosynthetic process);GO:0006783(heme biosynthetic process);GO:0016740(transferase activity);GO:0018160(peptidyl-pyrromethane cofactor linkage);GO:0033014(tetrapyrrole biosynthetic process)	00860(Porphyrin and chlorophyll metabolism)	K01749	EC:2.5.1.61	hydroxymethylbilane synthase [Source:HGNC Symbol;Acc:HGNC:4982]	protein_coding	18.5661	18.1028	18.8902	0.0001	0.0001	0.0001	185197	17.4987	1.77605e-12	3.48892e-09	up	yes
144763	0	chr3	+	138609072	138633369	ENST00000393034	5	927	ENSG00000158234	FAIM	GO:0005515(protein binding);GO:0005737(cytoplasm);GO:0006915(apoptotic process);GO:0043066(negative regulation of apoptotic process)	NA	NA	NA	Fas apoptotic inhibitory molecule [Source:HGNC Symbol;Acc:HGNC:18703]	protein_coding	0.0001	0.0001	0.0001	29.2247	25.3931	29.7579	3.55553e-06	-18.1015	2.12325e-12	3.96242e-09	down	yes
68061	0	chr15	+	89575587	89628012	ENST00000560985	22	6656	ENSG00000140534	TICRR	GO:0001731(formation of translation preinitiation complex);GO:0003682(chromatin binding);GO:0005515(protein binding);GO:0005634(nucleus);GO:0005654(nucleoplasm);GO:0006260(DNA replication);GO:0006281(DNA repair);GO:0006974(cellular response to DNA damage stimulus);GO:0007049(cell cycle);GO:0007093(mitotic cell cycle checkpoint);GO:0010212(response to ionizing radiation);GO:0030174(regulation of D…	NA	NA	NA	TOPBP1 interacting checkpoint and replication regulator [Source:HGNC Symbol;Acc:HGNC:28704]	protein_coding	0.0001	0.0001	0.0001	5.10032	3.74513	3.06297	2.51923e-05	-15.2767	2.43e-12	4.31892e-09	down	yes
118034	0	chr2	+	149038718	149215256	ENST00000409876	6	1248	ENSG00000150556	LYPD6B	GO:0005576(extracellular region);GO:0005886(plasma membrane);GO:0016020(membrane);GO:0030548(acetylcholine receptor regulator activity);GO:0031225(anchored component of membrane);GO:0099601(regulation of neurotransmitter receptor activity)	NA	NA	NA	LY6/PLAUR domain containing 6B [Source:HGNC Symbol;Acc:HGNC:27018]	protein_coding	0.0001	0.0001	0.0001	17.9728	20.8526	17.0188	5.37209e-06	-17.5061	8.61596e-12	1.46174e-08	down	yes
47875	0	chr12	+	110281116	110351090	ENST00000308664	21	4453	ENSG00000174437	ATP2A2	GO:0000166(nucleotide binding);GO:0002026(regulation of the force of heart contraction);GO:0003009(skeletal muscle contraction);GO:0005388(calcium-transporting ATPase activity);GO:0005509(calcium ion binding);GO:0005515(protein binding);GO:0005524(ATP binding);GO:0005654(nucleoplasm);GO:0005783(endoplasmic reticulum);GO:0005789(endoplasmic reticulum membrane);GO:0005887(integral component of plas…	04020(Calcium signaling pathway);04022(cGMP-PKG signaling pathway);04024(cAMP signaling pathway);04260(Cardiac muscle contraction);04261(Adrenergic signaling in cardiomyocytes);04919(Thyroid hormone signaling pathway);04972(Pancreatic secretion);05010(Alzheimer disease);05410(Hypertrophic cardiomyopathy (HCM));05412(Arrhythmogenic right ventricular cardiomyopathy (ARVC));05414(Dilated cardiomyopa…	NA	NA	ATPase sarcoplasmic/endoplasmic reticulum Ca2+ transporting 2 [Source:HGNC Symbol;Acc:HGNC:812]	protein_coding	35.0418	0.228208	40.8577	0.0001	0.0001	0.0001	253759	17.9531	1.10234e-11	1.78886e-08	up	yes
109077	0	chr19	+	58386507	58394736	ENST00000596314	6	718	ENSG00000083845	RPS5	GO:0000028(ribosomal small subunit assembly);GO:0000184(nuclear-transcribed mRNA catabolic process, nonsense-mediated decay);GO:0003723(RNA binding);GO:0003729(mRNA binding);GO:0003735(structural constituent of ribosome);GO:0005515(protein binding);GO:0005654(nucleoplasm);GO:0005829(cytosol);GO:0005840(ribosome);GO:0005925(focal adhesion);GO:0006412(translation);GO:0006413(translational initiatio…	03010(Ribosome)	K02989	NA	ribosomal protein S5 [Source:HGNC Symbol;Acc:HGNC:10426]	protein_coding	93.1545	2.53383	132.392	0.0001	0.0001	0.0001	760268	19.5361	2.01653e-11	3.13604e-08	up	yes
161824	0	chr5	+	115962475	116027606	ENST00000357872	20	4604	ENSG00000172901	LVRN	GO:0004177(aminopeptidase activity);GO:0005737(cytoplasm);GO:0005886(plasma membrane);GO:0006508(proteolysis);GO:0008233(peptidase activity);GO:0008237(metallopeptidase activity);GO:0008270(zinc ion binding);GO:0016020(membrane);GO:0016021(integral component of membrane);GO:0016787(hydrolase activity);GO:0042277(peptide binding);GO:0043171(peptide catabolic process);GO:0046872(metal ion binding);…	NA	K13724	EC:3.4.11.-	laeverin [Source:HGNC Symbol;Acc:HGNC:26904]	protein_coding	14.0405	13.9992	12.3514	0.050053	0.044244	0.090239	218.88	7.77399	2.16886e-11	3.22643e-08	up	yes
21600	0	chr10	+	68956440	68985067	ENST00000620315	15	4829	ENSG00000165732	DDX21	GO:0000166(nucleotide binding);GO:0001649(osteoblast differentiation);GO:0002376(immune system process);GO:0002735(positive regulation of myeloid dendritic cell cytokine production);GO:0003676(nucleic acid binding);GO:0003723(RNA binding);GO:0003725(double-stranded RNA binding);GO:0004004(ATP-dependent RNA helicase activity);GO:0004386(helicase activity);GO:0005515(protein binding);GO:0005524(ATP…	NA	K16911	EC:3.6.4.13	DExD-box helicase 21 [Source:HGNC Symbol;Acc:HGNC:2744]	protein_coding	8.53059	5.91036	23.8122	0.0001	0.011916	0.0001	3157.24	11.6244	2.24754e-11	3.22643e-08	up	yes
161823	0	chr5	+	115962454	116026416	ENST00000504467	20	3322	ENSG00000172901	LVRN	GO:0004177(aminopeptidase activity);GO:0005737(cytoplasm);GO:0005886(plasma membrane);GO:0006508(proteolysis);GO:0008233(peptidase activity);GO:0008237(metallopeptidase activity);GO:0008270(zinc ion binding);GO:0016020(membrane);GO:0016021(integral component of membrane);GO:0016787(hydrolase activity);GO:0042277(peptide binding);GO:0043171(peptide catabolic process);GO:0046872(metal ion binding);…	NA	K13724	EC:3.4.11.-	laeverin [Source:HGNC Symbol;Acc:HGNC:26904]	nonsense_mediated_decay	7.42982	6.99501	5.22365	0.0001	0.0001	0.0001	65494.9	15.9991	2.40825e-11	3.3291e-08	up	yes
53109	0	chr13	-	101053776	101416508	ENST00000251127	44	6971	ENSG00000102452	NALCN	GO:0005216(ion channel activity);GO:0005244(voltage-gated ion channel activity);GO:0005261(cation channel activity);GO:0005272(sodium channel activity);GO:0005515(protein binding);GO:0005886(plasma membrane);GO:0006811(ion transport);GO:0006814(sodium ion transport);GO:0016020(membrane);GO:0016021(integral component of membrane);GO:0022840(leak channel activity);GO:0034220(ion transmembrane trans…	NA	K21863	NA	sodium leak channel, non-selective [Source:HGNC Symbol;Acc:HGNC:19082]	protein_coding	0.0001	0.0001	0.0001	2.89309	2.49292	3.20266	3.49298e-05	-14.8052	5.76246e-11	7.68136e-08	down	yes
80014	0	chr17	-	3923873	3964437	ENST00000397041	21	4695	ENSG00000074370	ATP2A3	GO:0000166(nucleotide binding);GO:0005388(calcium-transporting ATPase activity);GO:0005524(ATP binding);GO:0005634(nucleus);GO:0005783(endoplasmic reticulum);GO:0005789(endoplasmic reticulum membrane);GO:0006811(ion transport);GO:0006816(calcium ion transport);GO:0006874(cellular calcium ion homeostasis);GO:0008553(proton-exporting ATPase activity, phosphorylative mechanism);GO:0016020(membrane);…	04020(Calcium signaling pathway);04022(cGMP-PKG signaling pathway);04972(Pancreatic secretion);05010(Alzheimer disease)	NA	NA	ATPase sarcoplasmic/endoplasmic reticulum Ca2+ transporting 3 [Source:HGNC Symbol;Acc:HGNC:813]	protein_coding	0.0001	0.0001	0.0001	4.22018	4.14191	3.17506	2.6003e-05	-15.231	1.53717e-10	1.97839e-07	down	yes
18890	0	chr10	+	6089346	6117457	ENST00000446108	12	3751	ENSG00000134453	RBM17	GO:0000380(alternative mRNA splicing, via spliceosome);GO:0000381(regulation of alternative mRNA splicing, via spliceosome);GO:0000398(mRNA splicing, via spliceosome);GO:0003676(nucleic acid binding);GO:0003723(RNA binding);GO:0005515(protein binding);GO:0005634(nucleus);GO:0005654(nucleoplasm);GO:0005681(spliceosomal complex);GO:0006281(DNA repair);GO:0006397(mRNA processing);GO:0008380(RNA spli…	03040(Spliceosome)	K12840	NA	RNA binding motif protein 17 [Source:HGNC Symbol;Acc:HGNC:16944]	protein_coding	20.3806	14.9381	15.7382	0.025867	0.051689	0.0001	657.476	9.36079	2.97988e-10	3.70737e-07	up	yes
141155	0	chr3	+	58008400	58172251	ENST00000358537	45	9391	ENSG00000136068	FLNB	GO:0001725(stress fiber);GO:0003334(keratinocyte development);GO:0003382(epithelial cell morphogenesis);GO:0003723(RNA binding);GO:0003779(actin binding);GO:0005515(protein binding);GO:0005634(nucleus);GO:0005737(cytoplasm);GO:0005829(cytosol);GO:0005856(cytoskeleton);GO:0005886(plasma membrane);GO:0005903(brush border);GO:0005925(focal adhesion);GO:0005938(cell cortex);GO:0007016(cytoskeletal an…	04010(MAPK signaling pathway);04510(Focal adhesion);05132(Salmonella infection);05205(Proteoglycans in cancer)	NA	NA	filamin B [Source:HGNC Symbol;Acc:HGNC:3755]	protein_coding	0.738525	1.46298	4.03112	0.0001	0.0001	0.0001	20775.4	14.3426	6.12203e-10	7.37092e-07	up	yes
182926	0	chr7	-	108471661	108526318	ENST00000436062	10	3462	ENSG00000135241	PNPLA8	GO:0000139(Golgi membrane);GO:0001516(prostaglandin biosynthetic process);GO:0004622(lysophospholipase activity);GO:0005524(ATP binding);GO:0005737(cytoplasm);GO:0005777(peroxisome);GO:0005778(peroxisomal membrane);GO:0005783(endoplasmic reticulum);GO:0005789(endoplasmic reticulum membrane);GO:0005794(Golgi apparatus);GO:0006629(lipid metabolic process);GO:0006631(fatty acid metabolic process);GO…	NA	K16815	NA	patatin like phospholipase domain containing 8 [Source:HGNC Symbol;Acc:HGNC:28900]	protein_coding	4.84309	4.20167	4.41015	0.0001	0.0001	0.0001	44849.7	15.4528	6.46713e-10	7.5431e-07	up	yes
133339	0	chr22	+	29480230	29491390	ENST00000310624	4	3783	ENSG00000100285	NEFH	GO:0000226(microtubule cytoskeleton organization);GO:0005198(structural molecule activity);GO:0005200(structural constituent of cytoskeleton);GO:0005737(cytoplasm);GO:0005856(cytoskeleton);GO:0005882(intermediate filament);GO:0005883(neurofilament);GO:0007409(axonogenesis);GO:0008017(microtubule binding);GO:0014069(postsynaptic density);GO:0019894(kinesin binding);GO:0019901(protein kinase bindin…	05014(Amyotrophic lateral sclerosis (ALS))	K04574	NA	neurofilament heavy [Source:HGNC Symbol;Acc:HGNC:7737]	protein_coding	11.8079	10.585	9.96473	0.022165	0.072562	0.021996	277.217	8.11487	8.38549e-10	9.48424e-07	up	yes
140883	0	chr3	+	53161217	53192487	ENST00000652449	20	2711	ENSG00000163932	PRKCD	GO:0000166(nucleotide binding);GO:0002223(stimulatory C-type lectin receptor signaling pathway);GO:0004672(protein kinase activity);GO:0004674(protein serine/threonine kinase activity);GO:0004697(protein kinase C activity);GO:0004699(calcium-independent protein kinase C activity);GO:0004715(non-membrane spanning protein tyrosine kinase activity);GO:0005515(protein binding);GO:0005524(ATP binding)…	04062(Chemokine signaling pathway);04140(Autophagy - animal);04270(Vascular smooth muscle contraction);04621(NOD-like receptor signaling pathway);04625(C-type lectin receptor signaling pathway);04666(Fc gamma R-mediated phagocytosis);04722(Neurotrophin signaling pathway);04750(Inflammatory mediator regulation of TRP channels);04912(GnRH signaling pathway);04915(Estrogen signaling pathway);04930(T…	NA	NA	protein kinase C delta [Source:HGNC Symbol;Acc:HGNC:9399]	protein_coding	20.6509	2.99697	16.3013	0.01335	0.0001	0.0001	2948.28	11.5257	1.0558e-09	1.15902e-06	up	yes
172483	0	chr6	-	89634807	89638401	ENST00000517396	3	2835	ENSG00000083099	LYRM2	GO:0005515(protein binding)	NA	NA	NA	LYR motif containing 2 [Source:HGNC Symbol;Acc:HGNC:25229]	processed_transcript	9.34916	9.81377	9.3543	0.013215	0.0001	0.012802	1091.9	10.0926	1.11187e-09	1.1857e-06	up	yes
20390	0	chr10	+	35336874	35572669	ENST00000339497	9	4630	ENSG00000108100	CCNY	GO:0000079(regulation of cyclin-dependent protein serine/threonine kinase activity);GO:0000086(G2/M transition of mitotic cell cycle);GO:0000308(cytoplasmic cyclin-dependent protein kinase holoenzyme complex);GO:0005515(protein binding);GO:0005634(nucleus);GO:0005886(plasma membrane);GO:0007049(cell cycle);GO:0016020(membrane);GO:0016055(Wnt signaling pathway);GO:0016538(cyclin-dependent protein …	NA	NA	NA	cyclin Y [Source:HGNC Symbol;Acc:HGNC:23354]	protein_coding	0.0001	0.0001	0.0001	0.4448	6.47969	7.311	2.10741e-05	-15.5342	1.66176e-09	1.72288e-06	down	yes
5757	0	chr1	-	46040142	46133036	ENST00000420542	11	5174	ENSG00000117461	PIK3R3	GO:0001784(phosphotyrosine residue binding);GO:0001934(positive regulation of protein phosphorylation);GO:0002042(cell migration involved in sprouting angiogenesis);GO:0005515(protein binding);GO:0005829(cytosol);GO:0005942(phosphatidylinositol 3-kinase complex);GO:0006661(phosphatidylinositol biosynthetic process);GO:0008286(insulin receptor signaling pathway);GO:0010628(positive regulation of g…	01521(EGFR tyrosine kinase inhibitor resistance);01522(Endocrine resistance);01524(Platinum drug resistance);04012(ErbB signaling pathway);04014(Ras signaling pathway);04015(Rap1 signaling pathway);04024(cAMP signaling pathway);04062(Chemokine signaling pathway);04066(HIF-1 signaling pathway);04068(FoxO signaling pathway);04070(Phosphatidylinositol signaling system);04071(Sphingolipid signaling p…	K02649	NA	phosphoinositide-3-kinase regulatory subunit 3 [Source:HGNC Symbol;Acc:HGNC:8981]	protein_coding	2.66465	2.87811	1.98406	0.0001	0.0001	0.0001	25089.4	14.6148	2.02803e-09	2.04579e-06	up	yes
40739	0	chr12	+	20815672	20916911	ENST00000261196	14	2840	ENSG00000111700	SLCO1B3	GO:0005215(transporter activity);GO:0005515(protein binding);GO:0005886(plasma membrane);GO:0005887(integral component of plasma membrane);GO:0006811(ion transport);GO:0008514(organic anion transmembrane transporter activity);GO:0015125(bile acid transmembrane transporter activity);GO:0015347(sodium-independent organic anion transmembrane transporter activity);GO:0015711(organic anion transport);…	04976(Bile secretion)	K05043	NA	solute carrier organic anion transporter family member 1B3 [Source:HGNC Symbol;Acc:HGNC:10961]	protein_coding	9.67451	15.9555	14.8088	0.095171	0.040879	0.055897	210.677	7.71889	2.17301e-09	2.13435e-06	up	yes
167052	0	chr6	-	5997999	6006925	ENST00000244766	3	1582	ENSG00000124785	NRN1	GO:0005576(extracellular region);GO:0005615(extracellular space);GO:0005886(plasma membrane);GO:0007399(nervous system development);GO:0016020(membrane);GO:0030054(cell junction);GO:0031225(anchored component of membrane);GO:0032281(AMPA glutamate receptor complex);GO:0042803(protein homodimerization activity);GO:0045202(synapse);GO:0046658(anchored component of plasma membrane);GO:0046982(protei…	NA	NA	NA	neuritin 1 [Source:HGNC Symbol;Acc:HGNC:17972]	protein_coding	2.73876	12.3634	15.8754	0.0001	0.0001	0.0001	103258	16.6559	2.57786e-09	2.46708e-06	up	yes
202043	0	chrX	+	24149724	24216255	ENST00000379188	9	7513	ENSG00000005889	ZFX	GO:0000981(DNA-binding transcription factor activity, RNA polymerase II-specific);GO:0003676(nucleic acid binding);GO:0003677(DNA binding);GO:0003713(transcription coactivator activity);GO:0005634(nucleus);GO:0005654(nucleoplasm);GO:0005730(nucleolus);GO:0006355(regulation of transcription, DNA-templated);GO:0006357(regulation of transcription by RNA polymerase II);GO:0046872(metal ion binding);G…	NA	NA	NA	zinc finger protein X-linked [Source:HGNC Symbol;Acc:HGNC:12869]	protein_coding	0.316498	3.91451	3.59421	0.0001	0.0001	0.0001	26084.1	14.6709	2.86439e-09	2.67276e-06	up	yes
182125	0	chr7	-	100620463	100633650	ENST00000476304	15	2421	ENSG00000106327	TFR2	GO:0004998(transferrin receptor activity);GO:0005515(protein binding);GO:0005737(cytoplasm);GO:0005886(plasma membrane);GO:0005887(integral component of plasma membrane);GO:0006826(iron ion transport);GO:0006879(cellular iron ion homeostasis);GO:0006898(receptor-mediated endocytosis);GO:0006953(acute-phase response);GO:0009897(external side of plasma membrane);GO:0010039(response to iron ion);GO:…	NA	NA	NA	transferrin receptor 2 [Source:HGNC Symbol;Acc:HGNC:11762]	retained_intron	0.0001	0.0001	0.0001	4.53995	4.70928	4.74267	2.1441e-05	-15.5093	3.3865e-09	3.04032e-06	down	yes
23006	0	chr10	+	91410345	91514761	ENST00000298068	21	4802	ENSG00000165338	HECTD2	GO:0000209(protein polyubiquitination);GO:0004842(ubiquitin-protein transferase activity);GO:0005829(cytosol);GO:0016567(protein ubiquitination);GO:0016740(transferase activity)	NA	K12232	EC:2.3.2.26	HECT domain E3 ubiquitin protein ligase 2 [Source:HGNC Symbol;Acc:HGNC:26736]	protein_coding	1.99177	2.86444	2.40941	0.0001	0.0001	0.0001	24218.8	14.5638	3.42121e-09	3.04032e-06	up	yes
162601	0	chr5	-	132822161	132826678	ENST00000617339	8	3638	ENSG00000164403	SHROOM1	GO:0000902(cell morphogenesis);GO:0003779(actin binding);GO:0005737(cytoplasm);GO:0005856(cytoskeleton);GO:0005874(microtubule);GO:0005912(adherens junction);GO:0007015(actin filament organization);GO:0016324(apical plasma membrane);GO:0030036(actin cytoskeleton organization);GO:0030864(cortical actin cytoskeleton);GO:0043296(apical junction complex);GO:0045159(myosin II binding);GO:0051015(actin…	NA	K18625	NA	shroom family member 1 [Source:HGNC Symbol;Acc:HGNC:24084]	protein_coding	0.0001	0.0001	0.0001	3.2498	3.18502	2.18654	3.47973e-05	-14.8107	6.70666e-09	5.82138e-06	down	yes
155414	0	chr4	+	147481097	147544954	ENST00000651419	8	3970	ENSG00000151617	EDNRA	GO:0001569(branching involved in blood vessel morphogenesis);GO:0001666(response to hypoxia);GO:0001701(in utero embryonic development);GO:0004435(phosphatidylinositol phospholipase C activity);GO:0004930(G protein-coupled receptor activity);GO:0004962(endothelin receptor activity);GO:0005515(protein binding);GO:0005886(plasma membrane);GO:0005887(integral component of plasma membrane);GO:0006939…	04020(Calcium signaling pathway);04022(cGMP-PKG signaling pathway);04024(cAMP signaling pathway);04080(Neuroactive ligand-receptor interaction);04270(Vascular smooth muscle contraction);04924(Renin secretion);05200(Pathways in cancer)	K04197	NA	endothelin receptor type A [Source:HGNC Symbol;Acc:HGNC:3179]	protein_coding	2.94662	2.14509	2.5934	0.0001	0.0001	0.0001	25617.1	14.6448	8.39263e-09	7.11924e-06	up	yes
13482	0	chr1	+	163069145	163076802	ENST00000367909	5	3200	ENSG00000117152	RGS4	GO:0000188(inactivation of MAPK activity);GO:0001965(G-protein alpha-subunit binding);GO:0001975(response to amphetamine);GO:0003924(GTPase activity);GO:0005096(GTPase activator activity);GO:0005516(calmodulin binding);GO:0005634(nucleus);GO:0005737(cytoplasm);GO:0005829(cytosol);GO:0005886(plasma membrane);GO:0007186(G protein-coupled receptor signaling pathway);GO:0007420(brain development);GO:…	NA	K16449	NA	regulator of G protein signaling 4 [Source:HGNC Symbol;Acc:HGNC:10000]	protein_coding	0.379209	9.52952	9.12527	0.0001	0.0001	0.0001	63446.7	15.9533	8.63624e-09	7.16309e-06	up	yes
31186	0	chr11	+	61828300	61867354	ENST00000278840	12	3091	ENSG00000134824	FADS2	GO:0004768(stearoyl-CoA 9-desaturase activity);GO:0005783(endoplasmic reticulum);GO:0005789(endoplasmic reticulum membrane);GO:0005887(integral component of plasma membrane);GO:0006629(lipid metabolic process);GO:0006631(fatty acid metabolic process);GO:0006633(fatty acid biosynthetic process);GO:0006636(unsaturated fatty acid biosynthetic process);GO:0016020(membrane);GO:0016021(integral compone…	00592(alpha-Linolenic acid metabolism);01040(Biosynthesis of unsaturated fatty acids);03320(PPAR signaling pathway)	K10226	EC:1.14.19.3	fatty acid desaturase 2 [Source:HGNC Symbol;Acc:HGNC:3575]	protein_coding	3.32067	3.35042	2.88547	0.0001	0.0001	0.0001	31855.2	14.9592	9.48692e-09	7.6976e-06	up	yes
166088	0	chr5	+	177875595	177883831	ENST00000512851	6	1056	ENSG00000170089	AC106795	NA	NA	NA	NA	THO complex 3 (THOC3) pseudogene	transcribed_unprocessed_pseudogene	0.0001	0.0001	0.0001	4.9469	12.8007	12.2018	1.00169e-05	-16.6072	1.00632e-08	7.99148e-06	down	yes
169799	0	chr6	-	33314418	33317744	ENST00000431845	2	2660	ENSG00000236104	ZBTB22	GO:0000981(DNA-binding transcription factor activity, RNA polymerase II-specific);GO:0003676(nucleic acid binding);GO:0003677(DNA binding);GO:0005515(protein binding);GO:0005634(nucleus);GO:0006357(regulation of transcription by RNA polymerase II);GO:0046872(metal ion binding)	NA	K10502	NA	zinc finger and BTB domain containing 22 [Source:HGNC Symbol;Acc:HGNC:13085]	protein_coding	0.0001	0.0001	0.0001	2.9579	3.52624	3.80227	2.91647e-05	-15.0654	1.22358e-08	9.51436e-06	down	yes
61687	0	chr15	-	23685679	23687305	ENST00000649030	1	1627	ENSG00000182636	NDN	GO:0000978(RNA polymerase II proximal promoter sequence-specific DNA binding);GO:0001228(DNA-binding transcription activator activity, RNA polymerase II-specific);GO:0001764(neuron migration);GO:0003016(respiratory system process);GO:0003677(DNA binding);GO:0005634(nucleus);GO:0005654(nucleoplasm);GO:0005737(cytoplasm);GO:0005813(centrosome);GO:0005829(cytosol);GO:0006355(regulation of transcript…	NA	K19482	NA	necdin, MAGE family member [Source:HGNC Symbol;Acc:HGNC:7675]	protein_coding	4.12641	8.85627	5.22895	0.0001	0.0001	0.0001	60705.4	15.8895	1.317e-08	9.8665e-06	up	yes
198258	0	chr9	+	109780309	110172512	ENST00000374530	11	7507	ENSG00000157654	PALM2-AKAP2	GO:0008360(regulation of cell shape);GO:0016020(membrane)	NA	K16519	NA	PALM2-AKAP2 readthrough [Source:HGNC Symbol;Acc:HGNC:33529]	protein_coding	0.0001	0.0001	0.0001	1.21372	0.963631	1.49941	8.15935e-05	-13.5812	1.32174e-08	9.8665e-06	down	yes
33861	0	chr11	-	72293303	72434534	ENST00000340729	15	2071	ENSG00000162129	CLPB	GO:0000166(nucleotide binding);GO:0003674(molecular_function);GO:0005515(protein binding);GO:0005524(ATP binding);GO:0005575(cellular_component);GO:0005739(mitochondrion);GO:0016787(hydrolase activity);GO:0016887(ATPase activity);GO:0034605(cellular response to heat)	04213(Longevity regulating pathway - multiple species)	K03695	NA	ClpB homolog, mitochondrial AAA ATPase chaperonin [Source:HGNC Symbol;Acc:HGNC:30664]	protein_coding	2.49777	2.14002	19.6928	0.0001	0.0001	0.0001	81101.8	16.3074	1.42209e-08	1.04075e-05	up	yes
147255	0	chr3	+	184135519	184145288	ENST00000650270	16	2389	ENSG00000145191	EIF2B5	GO:0001541(ovarian follicle development);GO:0003743(translation initiation factor activity);GO:0005085(guanyl-nucleotide exchange factor activity);GO:0005515(protein binding);GO:0005634(nucleus);GO:0005737(cytoplasm);GO:0005829(cytosol);GO:0005851(eukaryotic translation initiation factor 2B complex);GO:0006412(translation);GO:0006413(translational initiation);GO:0007568(aging);GO:0009408(response…	03013(RNA transport);05168(Herpes simplex virus 1 infection)	K03240	NA	eukaryotic translation initiation factor 2B subunit epsilon [Source:HGNC Symbol;Acc:HGNC:3261]	nonsense_mediated_decay	0.0001	0.0001	0.0001	11.3963	2.41636	2.22991	1.87003e-05	-15.7066	1.45776e-08	1.04633e-05	down	yes
151471	0	chr4	-	55427903	55546909	ENST00000513440	23	10470	ENSG00000134852	CLOCK	GO:0000077(DNA damage checkpoint);GO:0000978(RNA polymerase II proximal promoter sequence-specific DNA binding);GO:0000980(RNA polymerase II distal enhancer sequence-specific DNA binding);GO:0000981(DNA-binding transcription factor activity, RNA polymerase II-specific);GO:0001228(DNA-binding transcription activator activity, RNA polymerase II-specific);GO:0003677(DNA binding);GO:0003700(DNA-bindi…	04710(Circadian rhythm);04728(Dopaminergic synapse)	K02223	EC:2.3.1.48	clock circadian regulator [Source:HGNC Symbol;Acc:HGNC:2082]	protein_coding	0.0001	0.000312	0.0001	1.31234	0.844911	1.08296	0.000158014	-12.6277	1.50424e-08	1.05933e-05	down	yes
173857	0	chr6	+	130018589	130140480	ENST00000533560	22	3165	ENSG00000198945	L3MBTL3	GO:0003674(molecular_function);GO:0005515(protein binding);GO:0005634(nucleus);GO:0005730(nucleolus);GO:0006325(chromatin organization);GO:0006355(regulation of transcription, DNA-templated);GO:0008270(zinc ion binding);GO:0030099(myeloid cell differentiation);GO:0030225(macrophage differentiation);GO:0030851(granulocyte differentiation);GO:0043249(erythrocyte maturation);GO:0140110(transcription…	NA	NA	NA	L3MBTL3, histone methyl-lysine binding protein [Source:HGNC Symbol;Acc:HGNC:23035]	protein_coding	3.04619	3.29481	2.07317	0.0001	0.0001	0.0001	28047.2	14.7756	1.54455e-08	1.06757e-05	up	yes
15271	0	chr1	+	201739868	201826969	ENST00000367295	27	11645	ENSG00000134369	NAV1	GO:0001578(microtubule bundle formation);GO:0001764(neuron migration);GO:0005737(cytoplasm);GO:0005856(cytoskeleton);GO:0005874(microtubule);GO:0007275(multicellular organism development);GO:0007399(nervous system development);GO:0015630(microtubule cytoskeleton);GO:0022008(neurogenesis);GO:0030154(cell differentiation);GO:0043194(axon initial segment)	NA	K16776	NA	neuron navigator 1 [Source:HGNC Symbol;Acc:HGNC:15989]	protein_coding	0.919367	2.15705	0.239162	0.0001	0.0001	0.0001	11051.9	13.432	1.84606e-08	1.25277e-05	up	yes
84351	0	chr17	-	35438984	35448837	ENST00000530782	7	3910	ENSG00000154760	SLFN13	GO:0000049(tRNA binding);GO:0000166(nucleotide binding);GO:0004518(nuclease activity);GO:0004519(endonuclease activity);GO:0004521(endoribonuclease activity);GO:0005524(ATP binding);GO:0005622(intracellular);GO:0005737(cytoplasm);GO:0008270(zinc ion binding);GO:0016075(rRNA catabolic process);GO:0016078(tRNA catabolic process);GO:0016787(hydrolase activity);GO:0046872(metal ion binding);GO:005160…	NA	NA	NA	schlafen family member 13 [Source:HGNC Symbol;Acc:HGNC:26481]	nonsense_mediated_decay	3.52906	3.72889	3.60533	0.002975	0.0001	0.0001	3421.51	11.7404	1.94708e-08	1.29773e-05	up	yes
197032	0	chr9	+	84670660	84815702	ENST00000359847	12	6646	ENSG00000148053	NTRK2	GO:0000139(Golgi membrane);GO:0000166(nucleotide binding);GO:0001570(vasculogenesis);GO:0001764(neuron migration);GO:0001934(positive regulation of protein phosphorylation);GO:0004672(protein kinase activity);GO:0004713(protein tyrosine kinase activity);GO:0004714(transmembrane receptor protein tyrosine kinase activity);GO:0005030(neurotrophin receptor activity);GO:0005515(protein binding);GO:000…	04010(MAPK signaling pathway);04014(Ras signaling pathway);04151(PI3K-Akt signaling pathway);04722(Neurotrophin signaling pathway);05034(Alcoholism)	K04360	EC:2.7.10.1	neurotrophic receptor tyrosine kinase 2 [Source:HGNC Symbol;Acc:HGNC:8032]	protein_coding	0.0001	0.0001	0.0001	1.18216	1.27507	1.24245	8.10879e-05	-13.5902	2.01605e-08	1.32013e-05	down	yes
17968	0	chr1	+	240329144	240475183	ENST00000545751	10	1915	ENSG00000155816	FMN2	GO:0003674(molecular_function);GO:0003779(actin binding);GO:0005634(nucleus);GO:0005730(nucleolus);GO:0005737(cytoplasm);GO:0005783(endoplasmic reticulum);GO:0005789(endoplasmic reticulum membrane);GO:0005819(spindle);GO:0005829(cytosol);GO:0005856(cytoskeleton);GO:0005884(actin filament);GO:0005886(plasma membrane);GO:0005902(microvillus);GO:0005938(cell cortex);GO:0006974(cellular response to D…	NA	K02184	NA	formin 2 [Source:HGNC Symbol;Acc:HGNC:14074]	protein_coding	2.77222	5.07989	5.53551	0.0001	0.0001	0.0001	44625.4	15.4456	2.27226e-08	1.46224e-05	up	yes
157680	0	chr5	+	14290977	14532128	ENST00000513206	51	7995	ENSG00000038382	TRIO	GO:0000166(nucleotide binding);GO:0004672(protein kinase activity);GO:0004674(protein serine/threonine kinase activity);GO:0005085(guanyl-nucleotide exchange factor activity);GO:0005089(Rho guanyl-nucleotide exchange factor activity);GO:0005515(protein binding);GO:0005524(ATP binding);GO:0005737(cytoplasm);GO:0005829(cytosol);GO:0006468(protein phosphorylation);GO:0007185(transmembrane receptor p…	NA	K08810	EC:2.7.11.1	trio Rho guanine nucleotide exchange factor [Source:HGNC Symbol;Acc:HGNC:12303]	protein_coding	0.0001	0.0001	0.0001	0.647074	0.473001	3.95508	5.91114e-05	-14.0462	2.67647e-08	1.69316e-05	down	yes
120023	0	chr2	+	184598529	184939492	ENST00000302277	4	4527	ENSG00000170396	ZNF804A	GO:0003674(molecular_function);GO:0003676(nucleic acid binding);GO:0005634(nucleus);GO:0005737(cytoplasm);GO:0005886(plasma membrane);GO:0010628(positive regulation of gene expression);GO:0010975(regulation of neuron projection development);GO:0010976(positive regulation of neuron projection development);GO:0030424(axon);GO:0030426(growth cone);GO:0043025(neuronal cell body);GO:0043197(dendritic …	NA	NA	NA	zinc finger protein 804A [Source:HGNC Symbol;Acc:HGNC:21711]	protein_coding	1.28637	2.15614	1.7517	0.0001	0.0001	0.0001	17314	14.0797	3.1418e-08	1.95441e-05	up	yes
131450	0	chr22	+	16601948	16615111	ENST00000592107	4	1019	ENSG00000283633	AP000547	NA	NA	NA	NA	novel transcript	lincRNA	6.98647	7.97879	7.45263	0.0001	0.0001	0.0001	74726.3	16.1893	3.25966e-08	1.99449e-05	up	yes
80602	0	chr17	+	7012635	7017502	ENST00000549775	7	1856	ENSG00000161939	RNASEK-C17orf49	GO:0003677(DNA binding);GO:0005654(nucleoplasm);GO:0005829(cytosol);GO:0016020(membrane);GO:0016021(integral component of membrane);GO:0016589(NURF complex);GO:0071339(MLL1 complex)	NA	NA	NA	RNASEK-C17orf49 readthrough [Source:HGNC Symbol;Acc:HGNC:44419]	retained_intron	0.0001	0.013857	0.0001	11.434	6.43094	8.00436	0.000543385	-10.8457	3.79237e-08	2.28301e-05	down	yes
123068	0	chr2	+	231706895	231713013	ENST00000466801	5	784	ENSG00000187514	PTMA	GO:0005515(protein binding);GO:0005634(nucleus);GO:0005654(nucleoplasm);GO:0005829(cytosol);GO:0006351(transcription, DNA-templated);GO:0033613(activating transcription factor binding);GO:0042393(histone binding);GO:0043066(negative regulation of apoptotic process);GO:0043486(histone exchange)	NA	NA	NA	prothymosin alpha [Source:HGNC Symbol;Acc:HGNC:9623]	processed_transcript	191.919	302.403	92.4885	1.39691	4.91636	4.82567	52.681	5.71921	3.94166e-08	2.33522e-05	up	yes
164088	0	chr5	-	146589509	146878785	ENST00000453001	10	2569	ENSG00000156475	PPP2R2B	GO:0000159(protein phosphatase type 2A complex);GO:0000278(mitotic cell cycle);GO:0004722(protein serine/threonine phosphatase activity);GO:0005515(protein binding);GO:0005737(cytoplasm);GO:0005739(mitochondrion);GO:0005741(mitochondrial outer membrane);GO:0005829(cytosol);GO:0005856(cytoskeleton);GO:0006915(apoptotic process);GO:0016020(membrane);GO:0019888(protein phosphatase regulator activity…	03015(mRNA surveillance pathway);04071(Sphingolipid signaling pathway);04151(PI3K-Akt signaling pathway);04152(AMPK signaling pathway);04261(Adrenergic signaling in cardiomyocytes);04390(Hippo signaling pathway);04530(Tight junction);04728(Dopaminergic synapse);05142(Chagas disease (American trypanosomiasis));05160(Hepatitis C);05165(Human papillomavirus infection)	NA	NA	protein phosphatase 2 regulatory subunit Bbeta [Source:HGNC Symbol;Acc:HGNC:9305]	protein_coding	0.0001	0.0001	0.0001	1.77294	2.28867	5.60926	3.1021e-05	-14.9764	4.18999e-08	2.44355e-05	down	yes
104404	0	chr19	+	41860446	41871416	ENST00000593863	6	526	ENSG00000105372	RPS19	GO:0000028(ribosomal small subunit assembly);GO:0000184(nuclear-transcribed mRNA catabolic process, nonsense-mediated decay);GO:0000462(maturation of SSU-rRNA from tricistronic rRNA transcript (SSU-rRNA, 5.8S rRNA, LSU-rRNA));GO:0002548(monocyte chemotaxis);GO:0003723(RNA binding);GO:0003735(structural constituent of ribosome);GO:0005515(protein binding);GO:0005622(intracellular);GO:0005634(nucle…	03010(Ribosome)	K02966	NA	ribosomal protein S19 [Source:HGNC Symbol;Acc:HGNC:10402]	protein_coding	0.0001	0.0001	0.0001	0.047758	194.525	99.5087	1.02012e-06	-19.9028	4.58209e-08	2.63111e-05	down	yes
172966	0	chr6	+	109095153	109163932	ENST00000517392	11	2771	ENSG00000183137	CEP57L1	GO:0003674(molecular_function);GO:0005515(protein binding);GO:0005575(cellular_component);GO:0005737(cytoplasm);GO:0005813(centrosome);GO:0005815(microtubule organizing center);GO:0005856(cytoskeleton);GO:0005874(microtubule);GO:0008017(microtubule binding);GO:0008150(biological_process);GO:0042802(identical protein binding);GO:0043015(gamma-tubulin binding)	NA	K16762	NA	centrosomal protein 57 like 1 [Source:HGNC Symbol;Acc:HGNC:21561]	protein_coding	1.37147	2.80765	4.6454	0.0001	0.0001	0.0001	29415.1	14.8443	4.72827e-08	2.67391e-05	up	yes
42004	0	chr12	-	47206379	47216434	ENST00000547851	4	780	ENSG00000247774	PCED1B-AS1	NA	NA	NA	NA	PCED1B antisense RNA 1 [Source:HGNC Symbol;Acc:HGNC:44166]	lincRNA	0.0001	0.0001	0.0001	9.88472	9.50568	7.73069	1.10615e-05	-16.4641	4.86818e-08	2.71194e-05	down	yes
70442	0	chr16	+	2969270	2973482	ENST00000293978	3	2644	ENSG00000162073	PAQR4	GO:0016020(membrane);GO:0016021(integral component of membrane);GO:0038023(signaling receptor activity)	NA	NA	NA	progestin and adipoQ receptor family member 4 [Source:HGNC Symbol;Acc:HGNC:26386]	protein_coding	0.0001	0.0001	0.0001	2.99268	2.42072	2.45425	3.81308e-05	-14.6787	5.40294e-08	2.96182e-05	down	yes
163150	0	chr5	-	138553782	138575416	ENST00000649578	16	4319	ENSG00000113013	HSPA9	GO:0000166(nucleotide binding);GO:0003723(RNA binding);GO:0005515(protein binding);GO:0005524(ATP binding);GO:0005634(nucleus);GO:0005730(nucleolus);GO:0005737(cytoplasm);GO:0005739(mitochondrion);GO:0005759(mitochondrial matrix);GO:0005925(focal adhesion);GO:0006457(protein folding);GO:0006611(protein export from nucleus);GO:0006986(response to unfolded protein);GO:0016226(iron-sulfur cluster as…	03018(RNA degradation);05152(Tuberculosis)	K04043	NA	heat shock protein family A (Hsp70) member 9 [Source:HGNC Symbol;Acc:HGNC:5244]	nonsense_mediated_decay	0.0001	0.0001	0.0001	0.0001	104.141	88.4015	1.5581e-06	-19.2918	5.5076e-08	2.96182e-05	down	yes
198014	0	chr9	+	101399028	101410660	ENST00000259395	4	3115	ENSG00000136870	ZNF189	GO:0000122(negative regulation of transcription by RNA polymerase II);GO:0000981(DNA-binding transcription factor activity, RNA polymerase II-specific);GO:0003676(nucleic acid binding);GO:0003677(DNA binding);GO:0003700(DNA-binding transcription factor activity);GO:0005622(intracellular);GO:0005634(nucleus);GO:0006355(regulation of transcription, DNA-templated);GO:0046872(metal ion binding)	05168(Herpes simplex virus 1 infection)	K09228	NA	zinc finger protein 189 [Source:HGNC Symbol;Acc:HGNC:12980]	protein_coding	3.25154	7.20053	4.86094	0.005674	0.003055	0.01521	639.668	9.32118	5.5548e-08	2.96182e-05	up	yes
155516	0	chr4	+	151099639	151104637	ENST00000512690	6	845	ENSG00000145425	RPS3A	GO:0000184(nuclear-transcribed mRNA catabolic process, nonsense-mediated decay);GO:0003723(RNA binding);GO:0003735(structural constituent of ribosome);GO:0005515(protein binding);GO:0005622(intracellular);GO:0005634(nucleus);GO:0005654(nucleoplasm);GO:0005730(nucleolus);GO:0005737(cytoplasm);GO:0005783(endoplasmic reticulum);GO:0005829(cytosol);GO:0005840(ribosome);GO:0005925(focal adhesion);GO:0…	03010(Ribosome)	K02984	NA	ribosomal protein S3A [Source:HGNC Symbol;Acc:HGNC:10421]	protein_coding	450.291	0.0001	484.573	0.0001	0.0001	0.0001	3.11621e+06	21.5714	5.74703e-08	3.01501e-05	up	yes
110167	0	chr2	+	17878667	17932958	ENST00000304101	3	2341	ENSG00000170745	KCNS3	GO:0005216(ion channel activity);GO:0005244(voltage-gated ion channel activity);GO:0005249(voltage-gated potassium channel activity);GO:0005251(delayed rectifier potassium channel activity);GO:0005267(potassium channel activity);GO:0005515(protein binding);GO:0005794(Golgi apparatus);GO:0005829(cytosol);GO:0005886(plasma membrane);GO:0006811(ion transport);GO:0006813(potassium ion transport);GO:0…	NA	K04933	NA	potassium voltage-gated channel modifier subfamily S member 3 [Source:HGNC Symbol;Acc:HGNC:6302]	protein_coding	0.0001	0.0001	0.0001	3.04766	2.74839	2.91516	3.44384e-05	-14.8256	5.81612e-08	3.01501e-05	down	yes
22090	0	chr10	-	73802715	73808388	ENST00000639645	12	2448	ENSG00000166507	NDST2	GO:0000139(Golgi membrane);GO:0003824(catalytic activity);GO:0005794(Golgi apparatus);GO:0006024(glycosaminoglycan biosynthetic process);GO:0008146(sulfotransferase activity);GO:0008152(metabolic process);GO:0015012(heparan sulfate proteoglycan biosynthetic process);GO:0015014(heparan sulfate proteoglycan biosynthetic process, polysaccharide chain biosynthetic process);GO:0015016([heparan sulfate…	00534(Glycosaminoglycan biosynthesis - heparan sulfate / heparin)	K02577	2.8.2.-;EC:3.1.1.-	N-deacetylase and N-sulfotransferase 2 [Source:HGNC Symbol;Acc:HGNC:7681]	protein_coding	3.1853	2.51718	2.67517	0.0001	0.0001	0.0001	27925.5	14.7693	6.0497e-08	3.09314e-05	up	yes
163827	0	chr5	+	141637442	141641053	ENST00000518856	7	1419	ENSG00000164620	RELL2	GO:0005515(protein binding);GO:0005518(collagen binding);GO:0005604(basement membrane);GO:0005886(plasma membrane);GO:0010811(positive regulation of cell-substrate adhesion);GO:0016020(membrane);GO:0016021(integral component of membrane);GO:0031012(extracellular matrix);GO:1900745(positive regulation of p38MAPK cascade)	NA	NA	NA	RELT like 2 [Source:HGNC Symbol;Acc:HGNC:26902]	protein_coding	4.69683	4.38172	5.02208	0.0001	0.0001	0.0001	47002.1	15.5204	6.24849e-08	3.1516e-05	up	yes
150226	0	chr4	+	20253260	20619120	ENST00000503823	36	5233	ENSG00000145147	SLIT2	GO:0001657(ureteric bud development);GO:0001933(negative regulation of protein phosphorylation);GO:0002042(cell migration involved in sprouting angiogenesis);GO:0002689(negative regulation of leukocyte chemotaxis);GO:0003180(aortic valve morphogenesis);GO:0003184(pulmonary valve morphogenesis);GO:0005095(GTPase inhibitor activity);GO:0005509(calcium ion binding);GO:0005515(protein binding);GO:000…	04360(Axon guidance)	K06839	NA	slit guidance ligand 2 [Source:HGNC Symbol;Acc:HGNC:11086]	protein_coding	1.44295	1.36702	0.974174	0.0001	0.0001	0.0001	12613.8	13.6227	6.98757e-08	3.44453e-05	up	yes
97412	0	chr19	+	4343711	4360038	ENST00000597036	12	1445	ENSG00000008382	MPND	GO:0005515(protein binding);GO:0006508(proteolysis);GO:0008233(peptidase activity);GO:0008237(metallopeptidase activity);GO:0016787(hydrolase activity);GO:0046872(metal ion binding)	NA	NA	NA	MPN domain containing [Source:HGNC Symbol;Acc:HGNC:25934]	protein_coding	0.0001	0.0001	0.0001	5.79944	4.50745	3.37724	2.19232e-05	-15.4772	7.01383e-08	3.44453e-05	down	yes
143365	0	chr3	-	121431431	121545988	ENST00000264233	30	8757	ENSG00000051341	POLQ	GO:0000166(nucleotide binding);GO:0000724(double-strand break repair via homologous recombination);GO:0003676(nucleic acid binding);GO:0003677(DNA binding);GO:0003682(chromatin binding);GO:0003684(damaged DNA binding);GO:0003887(DNA-directed DNA polymerase activity);GO:0005515(protein binding);GO:0005524(ATP binding);GO:0005634(nucleus);GO:0005654(nucleoplasm);GO:0005694(chromosome);GO:0005737(cy…	NA	K02349	EC:2.7.7.7	DNA polymerase theta [Source:HGNC Symbol;Acc:HGNC:9186]	protein_coding	0.025267	4.01418	3.66114	0.0001	0.0001	0.0001	25668.6	14.6477	7.32594e-08	3.55108e-05	up	yes
139106	0	chr3	+	45689241	45743804	ENST00000418611	21	2164	ENSG00000211456	SACM1L	GO:0000139(Golgi membrane);GO:0004438(phosphatidylinositol-3-phosphatase activity);GO:0005515(protein binding);GO:0005783(endoplasmic reticulum);GO:0005789(endoplasmic reticulum membrane);GO:0005794(Golgi apparatus);GO:0006661(phosphatidylinositol biosynthetic process);GO:0016020(membrane);GO:0016021(integral component of membrane);GO:0016787(hydrolase activity);GO:0016791(phosphatase activity);G…	00562(Inositol phosphate metabolism);04070(Phosphatidylinositol signaling system)	K21797	EC:3.1.3.-	SAC1 like phosphatidylinositide phosphatase [Source:HGNC Symbol;Acc:HGNC:17059]	protein_coding	8.82852	1.77987	1.86967	0.0001	0.0001	0.0001	41593.5	15.3441	7.44647e-08	3.56323e-05	up	yes
97971	0	chr19	+	6887566	6940459	ENST00000250572	20	2939	ENSG00000174837	ADGRE1	GO:0002250(adaptive immune response);GO:0002376(immune system process);GO:0004888(transmembrane signaling receptor activity);GO:0004930(G protein-coupled receptor activity);GO:0005509(calcium ion binding);GO:0005886(plasma membrane);GO:0005887(integral component of plasma membrane);GO:0007155(cell adhesion);GO:0007165(signal transduction);GO:0007166(cell surface receptor signaling pathway);GO:000…	NA	NA	NA	adhesion G protein-coupled receptor E1 [Source:HGNC Symbol;Acc:HGNC:3336]	protein_coding	2.65354	2.24161	1.72385	0.0001	0.0001	0.0001	22063.3	14.4294	7.65384e-08	3.6161e-05	up	yes
94418	0	chr18	-	46084150	46098295	ENST00000590156	12	1931	ENSG00000152234	ATP5F1A	GO:0000166(nucleotide binding);GO:0000275(mitochondrial proton-transporting ATP synthase complex, catalytic core F(1));GO:0001937(negative regulation of endothelial cell proliferation);GO:0003723(RNA binding);GO:0005515(protein binding);GO:0005524(ATP binding);GO:0005739(mitochondrion);GO:0005743(mitochondrial inner membrane);GO:0005753(mitochondrial proton-transporting ATP synthase complex);GO:0…	00190(Oxidative phosphorylation);04714(Thermogenesis);05010(Alzheimer disease);05012(Parkinson disease);05016(Huntington disease)	NA	NA	ATP synthase F1 subunit alpha [Source:HGNC Symbol;Acc:HGNC:823]	nonsense_mediated_decay	143.073	0.0001	141.86	0.0001	0.0001	0.0001	949775	19.8572	7.96336e-08	3.7153e-05	up	yes
31725	0	chr11	+	64186303	64195811	ENST00000540501	5	880	ENSG00000168439	STIP1	GO:0003723(RNA binding);GO:0005515(protein binding);GO:0005634(nucleus);GO:0005737(cytoplasm);GO:0005794(Golgi apparatus);GO:0005829(cytosol);GO:0008022(protein C-terminus binding);GO:0030544(Hsp70 protein binding);GO:0032991(protein-containing complex);GO:0051087(chaperone binding);GO:0051879(Hsp90 protein binding);GO:0098761(cellular response to interleukin-7);GO:0101031(chaperone complex)	05020(Prion diseases)	K09553	NA	stress induced phosphoprotein 1 [Source:HGNC Symbol;Acc:HGNC:11387]	processed_transcript	5.9329	6.38136	9.68857	0.0001	0.0001	0.0001	73342.7	16.1624	8.30009e-08	3.8246e-05	up	yes
158671	0	chr5	-	42799883	42811892	ENST00000512980	4	4175	ENSG00000250722	SELENOP	GO:0001887(selenium compound metabolic process);GO:0002576(platelet degranulation);GO:0005576(extracellular region);GO:0005615(extracellular space);GO:0006979(response to oxidative stress);GO:0007420(brain development);GO:0007626(locomotory behavior);GO:0008430(selenium binding);GO:0009791(post-embryonic development);GO:0010269(response to selenium ion);GO:0016020(membrane);GO:0016021(integral co…	NA	NA	NA	selenoprotein P [Source:HGNC Symbol;Acc:HGNC:10751]	retained_intron	0.021407	0.007246	0.00976	3.71246	4.94953	3.51783	0.00315383	-8.30868	8.66592e-08	3.94448e-05	down	yes
106331	0	chr19	-	49446299	49449587	ENST00000600875	7	633	ENSG00000104872	PIH1D1	GO:0001164(RNA polymerase I CORE element sequence-specific DNA binding);GO:0001188(RNA polymerase I preinitiation complex assembly);GO:0005515(protein binding);GO:0005634(nucleus);GO:0005730(nucleolus);GO:0005737(cytoplasm);GO:0006338(chromatin remodeling);GO:0006364(rRNA processing);GO:0019901(protein kinase binding);GO:0030855(epithelial cell differentiation);GO:0031334(positive regulation of p…	NA	NA	NA	PIH1 domain containing 1 [Source:HGNC Symbol;Acc:HGNC:26075]	protein_coding	4.12081	17.43	14.3649	0.0001	0.0001	0.0001	119719	16.8693	8.83909e-08	3.97482e-05	up	yes
15870	0	chr1	-	206186256	206202446	ENST00000341209	4	1774	ENSG00000196550	FAM72A	GO:0005515(protein binding);GO:0005737(cytoplasm);GO:0005739(mitochondrion);GO:0005829(cytosol);GO:0016020(membrane);GO:0043231(intracellular membrane-bounded organelle)	NA	NA	NA	family with sequence similarity 72 member A [Source:HGNC Symbol;Acc:HGNC:24044]	protein_coding	3.12362	3.68322	3.65101	0.0001	0.0001	0.0001	34859.5	15.0893	9.16431e-08	4.07201e-05	up	yes
131373	0	chr21	+	46635681	46665124	ENST00000440086	9	1932	ENSG00000160310	PRMT2	GO:0003713(transcription coactivator activity);GO:0005515(protein binding);GO:0005634(nucleus);GO:0005654(nucleoplasm);GO:0005730(nucleolus);GO:0005737(cytoplasm);GO:0005829(cytosol);GO:0006355(regulation of transcription, DNA-templated);GO:0006479(protein methylation);GO:0007165(signal transduction);GO:0008168(methyltransferase activity);GO:0008469(histone-arginine N-methyltransferase activity);…	NA	K11435	EC:2.1.1.319	protein arginine methyltransferase 2 [Source:HGNC Symbol;Acc:HGNC:5186]	protein_coding	0.0001	0.0001	0.0001	3.55743	4.82022	1.85604	2.93149e-05	-15.058	9.34567e-08	4.10299e-05	down	yes
100895	0	chr19	+	18008170	18014102	ENST00000222250	8	2501	ENSG00000105643	ARRDC2	GO:0005886(plasma membrane);GO:0031410(cytoplasmic vesicle)	NA	NA	NA	arrestin domain containing 2 [Source:HGNC Symbol;Acc:HGNC:25225]	protein_coding	0.0001	0.0001	0.0001	2.36275	1.68738	3.70791	3.86695e-05	-14.6584	9.4539e-08	4.10299e-05	down	yes
135376	0	chr22	-	43879679	43892013	ENST00000593866	7	2197	ENSG00000100341	PNPLA5	GO:0004806(triglyceride lipase activity);GO:0005737(cytoplasm);GO:0005811(lipid droplet);GO:0005829(cytosol);GO:0006629(lipid metabolic process);GO:0016020(membrane);GO:0016042(lipid catabolic process);GO:0016787(hydrolase activity);GO:0019433(triglyceride catabolic process);GO:0055088(lipid homeostasis)	NA	K16814	EC:3.1.1.-	patatin like phospholipase domain containing 5 [Source:HGNC Symbol;Acc:HGNC:24888]	protein_coding	0.0001	0.0001	0.0001	2.78178	2.64855	2.65824	3.70894e-05	-14.7186	9.79091e-08	4.20041e-05	down	yes
12292	0	chr1	-	156009107	156020912	ENST00000484320	6	1148	ENSG00000163479	SSR2	GO:0005515(protein binding);GO:0005783(endoplasmic reticulum);GO:0005789(endoplasmic reticulum membrane);GO:0006613(cotranslational protein targeting to membrane);GO:0016020(membrane);GO:0016021(integral component of membrane)	04141(Protein processing in endoplasmic reticulum)	K13250	NA	signal sequence receptor subunit 2 [Source:HGNC Symbol;Acc:HGNC:11324]	retained_intron	0.0001	0.0001	0.0001	3.80929	10.0342	3.69766	1.71026e-05	-15.8354	1.16594e-07	4.89274e-05	down	yes
35033	0	chr11	-	86441108	86672198	ENST00000393324	14	2240	ENSG00000151376	ME3	GO:0004470(malic enzyme activity);GO:0004471(malate dehydrogenase (decarboxylating) (NAD+) activity);GO:0004473(malate dehydrogenase (decarboxylating) (NADP+) activity);GO:0005739(mitochondrion);GO:0005759(mitochondrial matrix);GO:0006090(pyruvate metabolic process);GO:0006099(tricarboxylic acid cycle);GO:0006108(malate metabolic process);GO:0008948(oxaloacetate decarboxylase activity);GO:0009060…	00620(Pyruvate metabolism)	K00029	EC:1.1.1.40	malic enzyme 3 [Source:HGNC Symbol;Acc:HGNC:6985]	protein_coding	2.60726	2.0369	3.11321	0.0001	0.0001	0.0001	25857.9	14.6583	1.16668e-07	4.89274e-05	up	yes
126050	0	chr20	-	33358839	33401561	ENST00000357886	15	2164	ENSG00000101391	CDK5RAP1	GO:0000079(regulation of cyclin-dependent protein serine/threonine kinase activity);GO:0003824(catalytic activity);GO:0005575(cellular_component);GO:0005739(mitochondrion);GO:0006400(tRNA modification);GO:0007420(brain development);GO:0016740(transferase activity);GO:0019901(protein kinase binding);GO:0035597(N6-isopentenyladenosine methylthiotransferase activity);GO:0035600(tRNA methylthiolation…	NA	NA	NA	CDK5 regulatory subunit associated protein 1 [Source:HGNC Symbol;Acc:HGNC:15880]	protein_coding	0.006208	0.002932	0.001335	13.0237	7.89079	0.8125	0.00048212	-11.0183	1.21379e-07	5.03371e-05	down	yes
174390	0	chr6	+	137867444	137883312	ENST00000237289	9	4432	ENSG00000118503	TNFAIP3	GO:0001922(B-1 B cell homeostasis);GO:0002020(protease binding);GO:0002237(response to molecule of bacterial origin);GO:0002634(regulation of germinal center formation);GO:0002677(negative regulation of chronic inflammatory response);GO:0003677(DNA binding);GO:0003824(catalytic activity);GO:0004842(ubiquitin-protein transferase activity);GO:0004843(thiol-dependent ubiquitin-specific protease acti…	04064(NF-kappa B signaling pathway);04217(Necroptosis);04621(NOD-like receptor signaling pathway);04657(IL-17 signaling pathway);04668(TNF signaling pathway);05162(Measles);05169(Epstein-Barr virus infection)	K11859	EC:3.4.19.12	TNF alpha induced protein 3 [Source:HGNC Symbol;Acc:HGNC:11896]	protein_coding	1.92837	2.01183	0.604458	0.0001	0.0001	0.0001	15148.9	13.8869	1.23175e-07	5.05209e-05	up	yes
35373	0	chr11	+	93784293	93813307	ENST00000639189	11	3235	ENSG00000042429	MED17	GO:0000151(ubiquitin ligase complex);GO:0003712(transcription coregulator activity);GO:0003713(transcription coactivator activity);GO:0005515(protein binding);GO:0005634(nucleus);GO:0005654(nucleoplasm);GO:0005667(transcription factor complex);GO:0006357(regulation of transcription by RNA polymerase II);GO:0006367(transcription initiation from RNA polymerase II promoter);GO:0016020(membrane);GO:0…	04919(Thyroid hormone signaling pathway)	K15133	NA	mediator complex subunit 17 [Source:HGNC Symbol;Acc:HGNC:2375]	nonsense_mediated_decay	0.0001	0.0001	0.0001	1.93346	1.24932	1.90986	5.89085e-05	-14.0512	1.30862e-07	5.30901e-05	down	yes
58148	0	chr14	+	72926487	72959644	ENST00000555042	14	2374	ENSG00000119599	DCAF4	GO:0005515(protein binding);GO:0005654(nucleoplasm);GO:0016567(protein ubiquitination);GO:0043687(post-translational protein modification);GO:0080008(Cul4-RING E3 ubiquitin ligase complex)	NA	K11799	NA	DDB1 and CUL4 associated factor 4 [Source:HGNC Symbol;Acc:HGNC:20229]	protein_coding	0.0001	0.0001	0.0001	2.32953	1.61722	2.85955	4.40768e-05	-14.4696	1.45018e-07	5.81197e-05	down	yes
165954	0	chr5	-	177456936	177473637	ENST00000393565	15	2701	ENSG00000113758	DBN1	GO:0003779(actin binding);GO:0005515(protein binding);GO:0005522(profilin binding);GO:0005622(intracellular);GO:0005737(cytoplasm);GO:0005856(cytoskeleton);GO:0005886(plasma membrane);GO:0005911(cell-cell junction);GO:0005921(gap junction);GO:0005938(cell cortex);GO:0007015(actin filament organization);GO:0007275(multicellular organism development);GO:0007399(nervous system development);GO:001064…	NA	NA	NA	drebrin 1 [Source:HGNC Symbol;Acc:HGNC:2695]	protein_coding	2.90506	3.1918	15.4579	0.013767	0.011374	0.0001	853.959	9.73802	1.46374e-07	5.81197e-05	up	yes
143292	0	chr3	-	120165481	120244295	ENST00000315843	9	4193	ENSG00000175697	GPR156	GO:0004930(G protein-coupled receptor activity);GO:0004965(G protein-coupled GABA receptor activity);GO:0005886(plasma membrane);GO:0007165(signal transduction);GO:0007186(G protein-coupled receptor signaling pathway);GO:0007214(gamma-aminobutyric acid signaling pathway);GO:0016020(membrane);GO:0016021(integral component of membrane);GO:0038039(G protein-coupled receptor heterodimeric complex)	04080(Neuroactive ligand-receptor interaction)	K04617	NA	G protein-coupled receptor 156 [Source:HGNC Symbol;Acc:HGNC:20844]	protein_coding	0.0001	0.0001	0.0001	1.62363	1.13278	1.00061	7.98504e-05	-13.6123	1.54739e-07	6.07946e-05	down	yes
51758	0	chr13	+	49451552	49495002	ENST00000317257	13	5619	ENSG00000136169	SETDB2	GO:0000278(mitotic cell cycle);GO:0001947(heart looping);GO:0003677(DNA binding);GO:0005515(protein binding);GO:0005634(nucleus);GO:0005654(nucleoplasm);GO:0005694(chromosome);GO:0005829(cytosol);GO:0006325(chromatin organization);GO:0007049(cell cycle);GO:0007059(chromosome segregation);GO:0007275(multicellular organism development);GO:0008168(methyltransferase activity);GO:0008270(zinc ion bind…	00310(Lysine degradation)	K18494	EC:2.1.1.43	SET domain bifurcated histone lysine methyltransferase 2 [Source:HGNC Symbol;Acc:HGNC:20263]	protein_coding	0.855323	1.16626	0.762188	0.0001	0.0001	0.0001	9279.25	13.1798	1.62406e-07	6.3142e-05	up	yes
150225	0	chr4	+	20251905	20620561	ENST00000504154	37	8053	ENSG00000145147	SLIT2	GO:0001657(ureteric bud development);GO:0001933(negative regulation of protein phosphorylation);GO:0002042(cell migration involved in sprouting angiogenesis);GO:0002689(negative regulation of leukocyte chemotaxis);GO:0003180(aortic valve morphogenesis);GO:0003184(pulmonary valve morphogenesis);GO:0005095(GTPase inhibitor activity);GO:0005509(calcium ion binding);GO:0005515(protein binding);GO:000…	04360(Axon guidance)	K06839	NA	slit guidance ligand 2 [Source:HGNC Symbol;Acc:HGNC:11086]	protein_coding	4.28194	4.36013	4.45005	0.03637	0.066859	0.065923	77.3986	6.27423	1.70006e-07	6.54156e-05	up	yes
12179	0	chr1	-	155659446	155689000	ENST00000368330	10	2555	ENSG00000163374	YY1AP1	GO:0001650(fibrillar center);GO:0003714(transcription corepressor activity);GO:0005515(protein binding);GO:0005634(nucleus);GO:0005654(nucleoplasm);GO:0005730(nucleolus);GO:0005737(cytoplasm);GO:0008283(cell population proliferation);GO:0030154(cell differentiation);GO:0030183(B cell differentiation);GO:0031011(Ino80 complex);GO:0045892(negative regulation of transcription, DNA-templated);GO:0051…	NA	NA	NA	YY1 associated protein 1 [Source:HGNC Symbol;Acc:HGNC:30935]	protein_coding	5.81867	6.66473	0.303081	0.0001	0.0001	0.0001	42621.6	15.3793	1.72458e-07	6.56817e-05	up	yes
37296	0	chr11	-	119417378	119424128	ENST00000284240	4	3556	ENSG00000154096	THY1	GO:0001525(angiogenesis);GO:0001952(regulation of cell-matrix adhesion);GO:0002693(positive regulation of cellular extravasation);GO:0005096(GTPase activator activity);GO:0005178(integrin binding);GO:0005515(protein binding);GO:0005576(extracellular region);GO:0005783(endoplasmic reticulum);GO:0005829(cytosol);GO:0005886(plasma membrane);GO:0005887(integral component of plasma membrane);GO:000592…	04670(Leukocyte transendothelial migration)	K06514	NA	Thy-1 cell surface antigen [Source:HGNC Symbol;Acc:HGNC:11801]	protein_coding	7.15485	6.88933	9.05459	0.0001	0.0001	0.030149	761.105	9.57195	1.77884e-07	6.70639e-05	up	yes
