# Supplementary material for: TK1 expression influences pathogenicity by cell cycle progression, cellular migration, and cellular survival in HCC 1806 breast cancer cells
Source: PLoS One. 2023 Nov 30;18(11):e0293128. doi: 10.1371/journal.pone.0293128 (PMC10688958; doi:10.1371/journal.pone.0293128)
Supplement: S2 Data — RNA-seq was not funding for federally. Excel files shared through LC Sciences are made available in the zip file. (ZIP) [file pone.0293128.s010.zip › S2_Data Availability RNAseq/ReadsQC.xlsx]

## Sheet: Sheet1
Sample	Raw Data		Valid Data		Valid Ratio(reads)	Q20%	Q30%	GC content%
	Read	Base	Read	Base
HCC_1806_1	50306122	7.55G	48969664	7.35G	97.34	99.99	98.06	47.5
HCC_1806_2	54824292	8.22G	53095984	7.96G	96.85	99.99	97.99	47
HCC_1806_3	55666704	8.35G	54140544	8.12G	97.26	99.99	97.98	48
L133_1	53891172	8.08G	52376998	7.86G	97.19	99.99	98.08	48
L133_2	55209238	8.28G	53547356	8.03G	96.99	99.99	98	48
L133_3	53832790	8.07G	52484422	7.87G	97.5	99.99	98.03	48
