# Supplementary material for: TK1 expression influences pathogenicity by cell cycle progression, cellular migration, and cellular survival in HCC 1806 breast cancer cells
Source: PLoS One. 2023 Nov 30;18(11):e0293128. doi: 10.1371/journal.pone.0293128 (PMC10688958; doi:10.1371/journal.pone.0293128)
Supplement: S2 Data — RNA-seq was not funding for federally. Excel files shared through LC Sciences are made available in the zip file. (ZIP) [file pone.0293128.s010.zip › S2_Data Availability RNAseq/sample_info.xlsx]

## Sheet: Sheet1
#SampleID	COND1
HCC_1806_1	HCC_1806
HCC_1806_2	HCC_1806
HCC_1806_3	HCC_1806
L133_1	L133
L133_2	L133
L133_3	L133
